# Supplementary material for: Attitude and Acceptance towards COVID-19 Booster Doses among Literacy Advantaged Population in Pakistan: A Cross-Sectional Study
Source: Vaccines (Basel). 2023 Jul 14;11(7):1238. doi: 10.3390/vaccines11071238 (PMC10383426; doi:10.3390/vaccines11071238)
Supplement: Supplementary file 1 [file vaccines-11-01238-s001.zip]

Archive with 4 entries (4 files):
- Statistical raw data.sav
- Statistical results of Ph.D Participants.pdf
- STROBE Checklist.pdf
- vaccine booster doses arranged raw data.xlsx
