# Supplementary material for: Attitude and Acceptance towards COVID-19 Booster Doses among Literacy Advantaged Population in Pakistan: A Cross-Sectional Study
Source: Vaccines (Basel). 2023 Jul 14;11(7):1238. doi: 10.3390/vaccines11071238 (PMC10383426; doi:10.3390/vaccines11071238)
Supplement: Supplementary file 1 [file vaccines-11-01238-s001.zip › vaccine booster doses arranged raw data.xlsx]

## Sheet: Acceptance towards 3rd COVID-19
Gender	Age	Province	Education	Work_Status	Interactive_Profession	Profession	Receipt_COVID_Vaccine	Dose_of_vaccine	Previous_COVID_Infection	Prior_Medical_Disease	Asthma	Neurological_disorder	COPD	CKD	HTN	CVD	Diabetes	Immuno_compromised	Liver_Disease	Obesity	Pregnancy	Side_Effects_3rd_Dose	Dose_with_more_side_effects	Booster_Dose_Acceptance	Reason_for_Taking_3rd_Booster	Encouragement_to_Get_Vaccination	Thoughts_on_Benefit	Astrazeneca	Pfizer	Cansino	CoronaVac	Moderna	SinoVac	Sinopharm	Sputnik	Not_Sure	Efficacy_of_Vaccine	Employer_recommendation	Health_care_system	Local_community	Care_Giver	Newspaper	Social_media	TV	Motivation_to_get_vaccine	Recommendation_to_Others	Booster_for_Children	Vaccination_compulsion_students	Vaccination_for_Pregnants
1	30	6	5	1	0		3	1	3	1	1	0	0	0	0	0	0	0	0	0	0	1	2	1	4	1	3	0	1	0	1	0	0	0	0	0	3	0	1	0	0	0	0	0	5	3	3	3	3
1	27	6	5	1	1	2	3	3	3	1	0	1	0	0	0	0	0	0	0	0	0	1	2	4	4	1	1	0	0	0	0	0	1	0	0	0	3	0	1	0	0	0	1	0	5	2	1	2	1
0	24	6	1	1	1	2	3	1	2	0	0	0	0	0	0	0	0	0	0	0	0	0		1	4	2	3	0	0	0	0	0	1	0	0	0	3	0	0	0	0	0	1	0	5	3	3	3	2
0	21	6	1	3			2
0	31	6	5	1	1	1	3	3	3	0	0	0	0	0	0	0	0	0	0	0	0	0		4	1	1	1	0	0	0	0	0	0	1	0	0	3	0	0	0	1	0	0	0	1	2	2	2	1
1	24	6	1	3			3	3	2	0	0	0	0	0	0	0	0	0	0	0	0	0		4	4	2	3	0	0	0	0	0	0	1	0	0	3	0	1	0	0	0	0	0	5	2	3	3	2
1	22	6	1	3			3	3	2	1	0	0	0	0	0	0	0	1	0	0	0	0		4	1	2	2	0	0	0	0	0	1	0	0	0	2	0	0	0	0	0	1	0	5	3	1	1	3
0	20	6	1	3			3	3	2	1	0	0	0	0	0	0	0	0	0	0	0	0		5	4	2	3	0	0	0	0	0	0	1	0	0	3	0	0	0	0	0	0	0	5	3	2	2	1
1	23	6	3	3			3	3	2	0	0	0	0	0	0	0	0	0	0	0	0	0		3		2	3	0	0	0	0	0	0	1	0	0	3	0	0	0	0	0	1	1	5	3	3	3	1
0	29	6	1	3			3	3	3	1	1	1	0	0	0	0	0	0	0	0	0	0		5	3	1	3	0	0	0	0	0	1	0	0	0	3	0	1	0	0	0	1	1	5	3	1	1	2
1	23	6	1	3			3	4	2	0	0	0	0	0	0	0	0	0	0	0	0	0		5	4	1	2	0	0	0	0	0	1	0	0	0	1	0	0	0	0	0	1	0	2	3	2	3	1
0	19	6	4	3			3	3	2	1	0	1	0	0	0	0	0	0	0	0	0	0		3	4	1	3	0	0	0	0	0	1	0	0	0	2	0	0	0	0	0	1	1	1	1	1	3	2
1	19	6	1	3			3	1	2	1	0	0	0	0	0	0	0	0	0	0	0	0		3	4	2	2	1	0	0	0	0	0	0	0	0	1	0	0	0	0	0	1	0	5	2	1	2	1
1	20	6	1	3			3	3	2	1	0	0	0	0	0	0	0	0	0	0	0	0		5	4	1	3	0	0	0	0	0	1	1	0	0	3	0	0	0	0	0	1	0	5	3	2	3	1
1	21	6	1	3			3	3	2	0	0	0	0	0	0	0	0	0	0	0	0	0		5	4	2	3	0	0	0	0	0	1	0	0	0	1	0	1	0	0	0	0	0	5	3	2	3	2
1	22	6	4	3			3	3	1	1	1	0	0	0	0	0	0	0	0	0	0	0		5	3	2	2	0	0	0	0	0	0	1	0	0	3	0	0	0	0	0	1	0	1	3	1	3	2
1	20	6	1	3			3	3	2	1	1	0	0	0	0	0	0	0	0	0	0	0		2	4	1	3	0	0	0	0	0	0	1	0	0	3	0	0	0	0	0	0	1	5	3	3	3	1
1	18	6	1	3			3	2	2	0	0	0	0	0	0	0	0	0	0	0	0	0		5	4	1	1	0	0	0	0	0	1	0	0	0	1	0	0	0	0	0	1	0	5	3	3	3	1
0	24	6	1	3			3	3	1	0	0	0	0	0	0	0	0	0	0	0	0	0		2	4	2	1	0	0	0	0	0	1	0	0	0	1	0	1	0	0	0	1	0	3	2	3	3	1
0	20	6	1	3			3	3	2	1	0	0	0	0	1	0	0	0	0	0	0	0		5	4	1	3	0	0	0	0	0	1	0	0	0	3	0	1	0	0	0	0	0	1	3	2	3	1
0	22	6	1	3			3	3	2	1	1	0	0	0	0	0	0	0	0	0	0	0		2	3	1	3	0	0	0	0	0	1	0	0	0	3	0	0	0	1	0	1	1	1	2	2	2	1
1	17	6	1	3			3	3	2	1	0	0	0	0	0	0	0	0	0	1	0	0		4	2	1	3	0	0	1	0	0	0	0	0	0	3	0	0	1	0	0	0	0	5	2	2	2	1
0	21	6	1	3			3	2	2	1	0	0	0	0	0	0	0	1	0	0	0	0		2	4	2	3	0	0	0	0	0	1	0	0	0	3	0	0	0	0	0	1	0	5	3	3	3	3
1	25	7	1	1	1	2	3	1	2	1	0	0	0	0	0	0	0	0	0	1	0	1	3	1	3	1	3	1	1	0	0	0	0	0	0	0	3	0	1	1	0	0	1	0	2	3	3	3	3
0	22	6	1	3			3	1	2	0	0	0	0	0	0	0	0	0	0	0	0	0		3	4	1	1	0	0	0	0	0	1	0	0	0	1	0	0	0	0	0	1	0	1	2	1	3	2
1	24	7	5	1	1	2	3	1	2	0	0	0	0	0	0	0	0	0	0	0	0	0		5	3	1	1	0	0	0	0	0	1	0	0	0	3	0	1	0	0	0	0	0	5	3	2	3	3
1	29	7	1	3			3	2	2	0	0	0	0	0	0	0	0	0	0	0	0	0		5	4	1	1	0	0	0	0	0	1	0	0	0	3	0	0	0	0	0	1	0	2	3	3	3	2
1	19	6	1	3			2
1	21	6	1	3			3	1	2	0	0	0	0	0	0	0	0	0	0	0	0	0		1	4	1	1	0	0	0	0	0	1	0	0	0	1	0	0	0	0	0	1	0	5	2	2	3	1
1	26	6	1	3			3	3	2	1	0	1	0	0	0	0	0	0	0	0	0	0		5	4	1	3	0	0	0	0	0	1	0	0	0	3	1	1	1	1	1	1	1	2	3	3	3	3
1	20	6	1	3			3	2	2	0	0	0	0	0	0	0	0	0	0	0	0	0		2	5	2	3	0	0	0	0	0	0	1	0	0	3	0	0	1	0	0	0	0	2	3	2	1	2
1	22	6	1	1	0		3	2	2	0	0	0	0	0	0	0	0	0	0	0	0	0		3	5	1	3	0	0	0	0	0	1	0	0	0	1	0	0	0	0	0	1	0	4	2	1	2	2
1	20	4	1	3			3	3	2	1	0	0	0	1	0	0	0	0	0	0	0	0		5	4	1	3	0	0	0	0	0	0	1	0	0	3	0	0	0	0	0	1	0	1	3	2	3	1
1	21	6	4	3			3	3	2	1	1	0	0	0	0	0	0	0	0	0	0	0		2	4	1	2	0	0	0	0	0	1	0	0	0	3	0	0	0	1	0	0	0	5	3	3	3	3
0	20	6	3	3			3	2	2	1	0	0	0	0	0	0	0	1	0	0	0	0		2		1	1	0	0	0	0	0	1	0	0	0	1	0	0	0	0	0	1	0	1	2	2	3	1
1	19	7	4	3			3	3	2	1	0	1	0	0	0	0	0	0	0	0	0	0		4	4	2	2	0	0	0	0	0	1	0	0	0	2	0	1	0	0	0	0	0	4	3	1	3	2
0	20	6	1	3			3	3	2	1	0	0	0	0	0	0	0	0	0	0	0	0		2	4	2	1	0	0	0	0	0	1	0	0	0	3	0	0	0	0	1	1	0	1	3	2	2	2
1	21	6	1	3			3	1	2	1	1	0	0	0	0	0	0	0	0	0	0	0		2	2	2	1	0	0	0	0	0	1	0	0	0	3	0	0	0	0	0	1	0	1	3	1	2	2
1	16	6	1	3			3	3	2	1	0	0	0	0	0	0	0	0	0	0	0	0		5	3	1	1	0	1	0	0	0	0	0	0	0	1	0	0	1	0	0	0	0	4	2	2	3	3
1	23	4	1	3			3	3	2	0	0	0	0	0	0	0	0	0	0	0	0	0		3	3	1	2	0	0	0	0	0	0	1	0	0	1	0	0	0	0	0	0	1	1	3	1	1	2
1	19	6	1	1	0		3	2	2	1	0	1	0	0	0	0	0	0	0	0	0	0		5	4	2	3	0	0	0	0	0	0	1	0	0	3	0	1	1	1	0	1	1	4	3	1	3	2
0	21	6	4	3			3	3	2	0	0	0	0	0	0	0	0	0	0	0	0	0		3	4	2	3	0	0	0	0	0	0	1	0	0	3	0	0	0	1	0	0	0	5	3	1	1	3
1	19	6	1	3			3	3	1	1	0	0	0	0	0	0	0	0	1	0	0	0		5	4	2	3	0	0	0	0	1	0	0	0	0	3	0	0	1	1	0	0	0	5	2	3	3	2
0	21	6	1	3			3	3	2	0	0	0	0	0	0	0	0	0	0	0	0	0		4	1	2	1	0	0	0	0	0	1	0	0	0	1	0	0	0	0	0	1	0	3	3	2	2	2
0	18	6	1	3			3	3	3	1	1	0	0	0	0	0	0	1	0	0	0	0		5	4	1	3	0	0	0	0	0	0	1	0	0	3	0	0	0	0	0	1	1	5	3	2	3	1
1	25	7	1	1	1	2	3	3	2	0	0	0	0	0	0	0	0	0	0	0	0	0		3	4	2	3	0	0	0	0	0	1	0	0	0	2	0	0	0	0	0	1	0	5	3	1	3	1
1	24	6	5	1	0		1																					0	0	0	0	0	0	0	0	0		0	0	0	0	0	0	0
1	20	6	1	3			3	3	2	0	0	0	0	0	0	0	0	0	0	0	0	0		5	4	1	3	0	0	0	0	0	0	1	0	0	3	0	1	0	0	0	0	0	5	3	2	3	1
1	25	7	1	3			3	3	2	0	0	0	0	0	0	0	0	0	0	0	0	0		3		2	3	0	0	0	0	0	1	0	0	0	3	0	1	0	0	0	0	0	5	2	1	2	3
0	18	6	3	3			2
1	31	6	5	1	1	2	3	2	3	1	1	0	0	0	0	0	0	0	0	0	0	0		4	1	2	1	0	1	0	0	0	0	0	0	0	3	0	0	0	0	0	1	0	4	3	2	3	2
0	24	6	5	1	1	2	3	2	2	1	1	0	0	0	0	0	0	0	0	0	0	0		3	4	1	2	0	0	0	0	0	0	1	0	0	1	0	1	0	0	1	1	1	1	2	1	1	2
0	18	6	1	3			3	1	3	1	0	0	1	0	1	0	0	0	0	0	0	1	3	1	4	1	3	0	0	0	0	1	1	0	0	0	3	0	0	0	0	0	1	0	1	3	1	1	2
0	23	6	5	3			3	3	2	1	0	0	0	0	0	0	0	1	0	0	0	0		5	4	1	3	0	0	0	0	0	1	0	0	0	1	0	0	0	0	0	1	0	5	3	2	3	1
1	20	6	1	3			3	3	2	0	0	0	0	0	0	0	0	0	0	0	0	0		2	5	1	1	1	0	0	0	0	0	0	0	0	3	0	0	0	0	0	1	0	1	2	2	2	1
1	22	6	4	3			3	3	1	1	0	0	0	0	0	0	0	0	0	0	0	0		5	4	1	3	0	1	0	0	0	0	0	0	0	3	0	1	0	0	0	0	0	5	3	1	3	1
1	22	6	4	3			3	1	2	1	1	0	0	0	0	0	0	0	0	0	0	0		1	3	1	3	0	0	0	0	0	1	0	0	0	3	0	0	0	0	0	1	0	4	3	3	3	3
1	22	6	1	3			3	3	2	0	0	0	0	0	0	0	0	0	0	0	0	0		5	4	1	3	0	0	0	0	0	1	0	0	0	1	0	0	0	0	0	1	0	5	3	1	2	2
0	24	6	5	3			3	3	2	1	0	1	0	0	0	0	0	0	0	0	0	0		2	4	1	1	0	0	0	0	0	1	0	0	0	3	0	0	0	0	0	1	0	5	3	2	3	1
0	19	6	1	3			3	1	2	1	0	0	0	0	1	0	0	0	0	0	0	0		2	4	2	1	0	0	0	0	0	0	1	0	0	3	0	1	1	0	0	1	0	5	2	1	2	2
1	17	6	1	3			3	2	2	1	0	1	0	0	0	0	0	0	0	0	0	0		5	4	2	3	0	0	0	0	0	1	0	0	0	1	0	0	1	0	0	0	1	5	3	1	3	1
0	30	6	1	3			3	3	2	0	0	0	0	0	0	0	0	0	0	0	0	0		5	4	1	1	0	1	0	0	0	0	0	0	0	3	0	0	0	0	0	1	0	1	3	2	3	1
1	19	7	4	3			3	3	2	1	0	0	0	0	1	0	0	0	0	0	0	0		3	4	1	1	0	1	0	0	0	0	0	0	0	2	0	1	0	0	0	0	0	5	2	2	1	2
0	22	6	5	3			3	1	2	1	1	0	0	0	0	0	0	0	0	0	0	0		5	4	1	3	0	0	0	0	1	0	0	0	0	3	0	0	0	0	0	1	0	5	3	3	3	2
1	20	6	4	3			3	3	2	0	0	0	0	0	0	0	0	0	0	0	0	0		2	4	1	1	0	0	0	0	0	0	1	0	0	1	1	1	1	0	1	1	1	1	3	2	3	1
1	21	6	1	3			3	1	2	1	0	0	0	0	0	0	0	1	0	0	0	1	1	1	4	1	2	0	0	0	0	0	1	0	0	0	3	0	0	0	0	0	1	0	5	2	1	3	2
0	20	6	4	3			3	1	3	1	1	0	0	0	0	0	0	0	0	0	0	0		1	5	1	1	0	1	0	0	0	0	0	0	0	1	0	1	0	1	1	1	1	1	3	2	2	2
1	21	6	4	3			3	3	2	0	0	0	0	0	0	0	0	0	0	0	0	0		5	4	2	3	0	0	0	0	0	0	1	0	0	3	0	0	0	0	0	1	1	5	3	3	3	1
0	21	6	1	1	0		3	3	2	1	0	1	0	0	0	0	0	0	0	0	0	0		2	4	1	3	0	0	0	0	0	0	1	0	0	3	0	1	0	1	0	1	1	5	3	2	3	1
1	18	7	4	3			3	3	3	1	0	1	0	0	0	0	0	0	0	0	0	0		3	4	2	3	0	0	0	0	0	1	0	0	0	3	0	1	0	0	0	0	0	4	3	1	3	2
1	22	6	1	1	1	2	3	2	2	0	0	0	0	0	0	0	0	0	0	0	0	0		3	4	2	2	0	0	0	0	0	1	0	0	0	2	0	0	0	1	0	0	0	4	1	3	3	1
0	30	1	3	3			3	3	2	1	0	0	0	0	0	0	0	0	0	0	0	0		3	4	2	3	0	0	0	0	0	0	1	0	0	3	0	0	0	0	0	0	1	1	1	1	3	3
0	20	6	4	3			3	1	2	1	1	0	0	0	0	0	0	0	0	0	0	1	1	1	3	1	3	0	0	1	0	0	0	0	0	0	3	0	1	0	0	0	0	0	1	3	1	3	3
1	20	6	1	3			3	3	1	1	0	0	0	0	0	1	0	0	0	0	0	0		5	4	2	3	0	0	0	0	0	1	0	0	0	3	0	1	0	0	0	1	0	5	3	3	3	3
0	19	6	3	3			3	3	2	0	0	0	0	0	0	0	0	0	0	0	0	0		2	4	2	1	0	0	0	0	0	0	1	0	0	3	0	1	0	0	0	1	1	1	3	2	3	1
1	22	7	4	3			3	2	2	1	0	0	0	0	1	0	0	0	0	0	0	0		3	4	1	2	0	1	0	0	0	0	0	0	0	2	0	1	0	0	0	0	1	1	2	2	2	1
1	22	7	4	3			3	2	3	1	0	0	0	0	1	0	0	0	0	0	0	0		2	3	1	2	0	1	0	1	0	0	0	0	0	1	0	1	0	0	0	0	0	1	2	2	2	1
1	18	7	4	3			3	2	2	1	0	0	0	0	0	0	0	0	0	0	0	0		5	4	1	3	0	0	0	0	0	1	0	0	0	3	0	0	0	0	0	1	0	2	3	3	3	1
1	56	6	1	2			3	2	3	1	0	1	0	0	0	0	0	0	0	0	0	0		2	5	2	1	0	0	0	0	0	0	1	0	0	3	0	0	0	0	0	1	0	4	2	2	2	1
1	31	7	5	1	1	1	3	1	3	1	0	0	0	0	0	0	0	0	1	0	0	0		5	4	1	3	0	0	1	0	0	1	1	0	0	3	0	1	0	0	0	0	0	5	3	2	3	3
0	55	6	1	3			3	2	2	1	0	0	0	0	1	0	0	0	0	0	0	0		2	5	2	1	0	0	0	0	0	0	1	0	0	3	0	0	0	0	0	1	1	1	2	2	2	1
0	23	6	5	3			3	3	2	1	0	0	0	0	1	0	0	0	0	0	0	0		3	1	2	1	0	0	0	0	0	1	0	0	0	2	0	0	0	0	0	1	0	5	3	1	3	3
1	19	6	4	3			3	3	1	0	0	0	0	0	0	0	0	0	0	0	0	0		5	4	1	3	0	0	0	0	0	1	0	0	0	3	0	0	0	0	0	0	1	1	3	1	3	2
1	19	6	1	3			3	2	2	1	1	0	0	0	0	0	0	0	0	0	0	0		2	4	1	1	0	0	0	0	0	0	1	0	0	1	0	0	1	0	0	0	0	5	2	2	2	1
1	18	6	4	3			3	2	2	1	0	0	0	0	0	0	0	0	0	0	0	0		2	4	1	3	0	1	0	0	0	0	0	0	0	1	0	0	0	0	0	1	0	1	3	2	3	1
0	21	6	4	3			3	3	2	1	0	0	0	0	0	0	0	1	0	0	0	0		2	4	1	3	0	0	0	0	0	1	0	0	0	1	0	0	1	1	1	1	1	1	3	3	2	1
0	24	6	4	3			3	2	1	1	0	0	0	0	0	0	0	1	0	0	0	0		4	1	1	3	0	0	0	0	0	1	0	0	0	3	0	1	1	1	0	1	1	1	3	1	3	3
0	23	6	5	3			3	3	3	1	0	0	0	0	1	0	0	0	0	0	0	0		2	4	1	3	0	0	0	0	0	0	1	0	0	3	0	1	0	0	0	0	0	5	3	3	3	2
0	23	6	5	3			3	3	2	0	0	0	0	0	0	0	0	0	0	0	0	0		2	5	2	2	0	1	0	0	0	0	0	0	0	3	0	0	1	0	0	0	1	4	2	1	2	2
1	29	6	5	3			3	2	2	0	0	0	0	0	0	0	0	0	0	0	0	0		3		2	1	0	0	0	0	0	0	0	1	0	1	0	0	0	0	0	1	0	3	2	2	1	2
1	19	6	1	3			3	3	2	1	1	0	0	0	0	0	0	0	0	1	0	0		5	4	1	3	0	0	0	0	0	0	1	0	0	1	0	0	0	0	0	1	0	1	3	3	3	2
0	18	6	1	3			3	3	2	1	0	0	0	0	1	0	0	0	0	0	0	0		2	3	1	3	0	0	0	0	0	1	0	0	0	3	0	0	0	0	1	0	0	5	3	2	3	1
0	22	6	5	3			3	1	2	0	0	0	0	0	0	0	0	0	0	0	0	0		4	4	2	3	0	0	0	0	0	0	1	0	0	3	0	0	0	0	0	1	0	5	3	1	3	2
0	22	6	5	3			3	3	2	0	0	0	0	0	0	0	0	0	0	0	0	0		5	4	2	1	0	0	0	0	0	1	0	0	0	1	0	0	0	0	0	1	0	5	3	2	3	2
1	20	6	1	3			3	3	2	0	0	0	0	0	0	0	0	0	0	0	0	0		5	4	1	3	0	0	0	0	0	1	0	0	0	3	0	0	0	0	0	1	1	1	3	2	3	2
0	20	6	4	3			3	3	2	1	0	0	0	0	0	0	0	0	0	1	0	0		5	2	2	3	0	0	0	0	0	1	0	0	0	3	0	0	0	0	0	1	0	5	3	3	3	1
0	21	6	1	3			3	3	2	1	0	0	0	0	0	0	0	0	0	0	0	0		3	4	2	2	0	0	0	0	0	1	0	0	0	1	0	0	0	0	0	1	0	3	2	2	2	2
0	18	6	1	3			1																					0	0	0	0	0	0	0	0	0		0	0	0	0	0	0	0
0	25	6	1	3			3	3	2	0	0	0	0	0	0	0	0	0	0	0	0	0		5	4	1	3	0	0	0	0	0	1	0	0	0	3	0	1	0	0	0	0	0	5	3	2	2	2
0	24	6	5	3			3	1	2	0	0	0	0	0	0	0	0	0	0	0	0	0		1	4	1	3	0	0	0	0	0	0	1	0	0	3	0	0	0	0	0	1	0	5	3	2	2	3
1	28	6	1	1	1	2	3	2	2	0	0	0	0	0	0	0	0	0	0	0	0	0		3	4	2	1	0	0	1	0	0	0	0	0	0	3	0	0	0	0	0	1	0	5	2	1	3	2
1	28	6	1	1	1	1	3	3	2	0	0	0	0	0	0	0	0	0	0	0	0	0		3	3	2	2	0	0	0	0	0	0	0	0	1	2	0	0	0	0	0	0	1	5	1	1	1	2
1	21	6	1	3			3	3	2	0	0	0	0	0	0	0	0	0	0	0	0	0		3		2	3	1	0	0	0	0	0	0	0	0	3	0	1	0	0	0	0	0	5	1	1	3	2
0	21	6	1	3			3	3	2	0	0	0	0	0	0	0	0	0	0	0	0	0		2	5	1	3	0	0	0	0	0	1	0	0	0	1	0	1	0	1	0	0	0	1	2	2	2	1
0	19	6	1	1	1	2	3	3	2	0	0	0	0	0	0	0	0	0	0	0	0	0		4	1	2	1	0	1	0	0	0	0	0	0	0	1	1	1	1	1	1	1	1	5	2	2	2	1
1	36	6	3	1	0		3	1	3	1	0	0	0	0	0	0	0	1	0	0	0	1	3	3		1	3	0	1	0	0	0	0	0	0	0	3	0	0	0	0	0	0	1	5	3	1	1	3
1	34	6	1	1	1	2	3	3	2	0	0	0	0	0	0	0	0	0	0	0	0	0		5	3	1	3	0	0	0	0	0	1	0	0	0	3	0	1	0	0	0	1	1	5	3	3	2	1
1	31	6	5	1	1	2	3	3	1	1	1	0	0	0	0	0	0	0	0	0	0	0		5	3	1	3	0	0	0	0	0	0	1	0	0	3	0	0	0	0	0	0	1	5	3	1	1	2
0	29	6	3	1	1	1	3	1	3	0	0	0	0	0	0	0	0	0	0	0	0	0		1	4	1	3	0	0	0	0	1	0	0	0	0	3	0	1	0	0	0	0	0	1	3	2	2	2
1	34	6	3	1	0		3	3	1	0	0	0	0	0	0	0	0	0	0	0	0	0		4	5	2	1	0	0	0	0	0	1	0	0	0	3	0	0	0	0	0	1	0	5	2	1	3	1
1	27	6	1	1	1	1	3	3	3	0	0	0	0	0	0	0	0	0	0	0	0	1	1	5	3	1	3	0	0	0	0	0	1	0	0	0	3	0	1	0	0	0	0	0	5	3	3	3	3
1	35	6	2	1	1	1	3	3	3	1	1	0	0	0	0	0	0	0	0	0	0	1	3	5	4	1	3	0	0	0	0	0	1	0	0	0	3	0	0	0	0	0	1	0	5	3	3	3	3
1	21	6	1	3			3	1	3	1	0	0	1	0	0	0	0	0	0	0	0	1	1	5	1	1	2	0	0	0	0	1	0	0	0	0	2	0	0	0	1	0	0	0	3	2	2	2	1
1	23	6	1	3			3	3	2	0	0	0	0	0	0	0	0	0	0	0	0	0		2	4	1	1	1	0	0	0	0	0	0	0	0	3	0	1	0	1	0	1	1	5	2	3	3	3
1	23	5	1	3			3	3	3	0	0	0	0	0	0	0	0	0	0	0	0	0		2	4	2	3	0	0	0	0	0	1	0	0	0	3	0	1	0	0	0	1	0	5	3	2	2	1
1	53	6	7	3			3	3	2	0	0	0	0	0	0	0	0	0	0	0	0	0		2	3	1	3	0	0	0	0	0	0	1	0	0	3	0	0	1	0	1	1	1	1	3	3	3	3
0	49	6	7	3			3	3	3	1	0	0	0	0	0	0	1	0	0	0	0	0		2	3	1	3	0	0	0	0	0	1	1	0	0	3	0	0	0	0	0	0	1	1	2	3	3	3
0	22	6	1	3			3	3	2	0	0	0	0	0	0	0	0	0	0	0	0	0		5	3	1	3	0	0	0	0	0	0	1	0	0	3	0	1	0	0	0	0	0	5	3	3	3	3
1	46	7	3	1	0		3	3	2	0	0	0	0	0	0	0	0	0	0	0	0	0		5	4	2	3	0	0	0	0	0	1	0	0	0	3	0	1	0	0	1	1	0	5	2	1	3	1
0	23	5	1	3			3	3	2	0	0	0	0	0	0	0	0	0	0	0	0	0		5	4	1	3	0	0	0	0	0	0	1	0	0	3	0	0	0	0	0	1	0	1	3	3	3	3
1	24	5	4	3			3	3	2	1	0	0	1	0	1	1	0	0	0	0	0	0		3		1	1	0	0	0	0	0	1	0	0	0	3	0	1	1	1	1	1	0	1	2	2	2	2
0	23	5	1	3			3	3	2	0	0	0	0	0	0	0	0	0	0	0	0	0		3		1	2	0	0	0	0	0	1	0	0	0	2	0	0	0	0	0	1	0	1	1	1	3	2
1	22	6	1	3			3	3	2	1	0	1	0	0	1	0	0	0	0	0	0	0		5	4	2	3	0	0	1	0	0	0	0	0	0	3	0	0	0	0	0	1	0	5	3	2	3	1
0	21	6	1	3			3	3	2	0	0	0	0	0	0	0	0	0	0	0	0	0		5	4	1	3	0	0	0	0	0	0	1	0	0	3	0	0	0	0	0	1	0	1	3	1	1	3
0	22	6	1	3			3	3	2	1	0	0	0	0	0	0	0	1	0	0	0	0		5	1	1	3	0	0	0	0	0	1	0	0	0	3	0	0	0	0	0	1	0	3	3	3	3	1
1	25	5	1	3			3	2	2	1	0	0	0	1	0	0	0	1	0	1	0	0		5	3	1	3	0	0	1	0	0	0	0	0	0	3	0	0	0	1	0	0	0	5	3	1	3	2
0	22	4	4	3			3	1	2	1	0	1	0	0	0	0	0	0	0	0	0	0		4	3	1	3	1	0	0	0	0	0	0	0	0	2	0	0	0	0	1	0	0	1	1	1	1	1
0	21	6	1	3			3	2	2	1	0	0	0	0	0	0	0	1	0	0	0	0		4	4	2	1	0	0	0	0	0	1	0	0	0	1	0	0	0	0	0	1	0	5	2	2	2	2
1	20	6	1	3			3	2	2	0	0	0	0	0	0	0	0	0	0	0	0	0		4	1	2	1	0	0	0	0	0	0	1	0	0	3	0	0	0	0	0	1	0	2	3	1	2	1
0	22	6	1	3			3	3	2	1	0	0	0	0	0	0	0	0	0	1	0	0		5	4	1	3	0	0	0	0	0	1	0	0	0	3	0	0	0	0	0	1	0	5	3	3	3	2
0	22	6	1	3			3	3	2	0	0	0	0	0	0	0	0	0	0	0	0	0		4	4	1	3	0	0	0	0	0	1	0	0	0	3	0	0	0	0	0	1	0	1	3	2	3	3
0	21	6	1	3			3	3	2	1	0	1	0	0	0	0	0	0	0	0	0	0		4	1	1	1	0	0	0	0	0	0	1	0	0	1	0	1	0	0	0	0	0	5	2	2	2	1
0	24	6	1	3			3	3	2	0	0	0	0	0	0	0	0	0	0	0	0	0		5	3	1	3	0	0	0	0	0	1	0	0	0	3	0	1	0	0	0	0	0	5	3	3	3	2
1	22	6	1	3			3	2	2	0	0	0	0	0	0	0	0	0	0	0	0	0		3		2	1	0	0	0	0	0	1	0	0	0	2	0	0	0	0	0	0	1	3	1	1	2	2
1	23	6	1	3			3	3	2	0	0	0	0	0	0	0	0	0	0	0	0	0		5	4	1	3	0	0	0	0	0	1	0	0	0	3	0	1	0	0	0	0	0	5	3	3	3	1
0	22	6	1	3			3	2	2	0	0	0	0	0	0	0	0	0	0	0	0	0		4	1	2	1	0	0	0	0	0	1	0	0	0	3	0	1	0	0	1	1	0	5	2	2	3	1
1	38	7	3	1	0		3	3	2	0	0	0	0	0	0	0	0	0	0	0	0	0		2	5	2	1	0	0	0	0	0	1	0	0	0	3	1	1	1	1	1	1	1	5	3	2	3	1
0	22	6	1	3			3	3	2	0	0	0	0	0	0	0	0	0	0	0	0	0		5	4	1	3	0	0	0	0	0	1	0	0	0	3	0	1	1	0	0	1	1	5	3	1	2	2
0	29	7	5	1	0		3	3	2	0	0	0	0	0	0	0	0	0	0	0	0	0		2	5	2	1	0	0	1	0	0	0	0	0	0	3	1	1	1	1	1	1	1	5	3	3	3	1
0	22	6	1	3			3	3	2	0	0	0	0	0	0	0	0	0	0	0	0	0		5	4	1	3	0	0	0	0	0	0	1	0	0	3	0	1	1	1	1	1	0	1	3	2	3	2
0	21	6	1	3			3	1	2	0	0	0	0	0	0	0	0	0	0	0	0	0		1	4	1	3	0	1	0	0	0	1	0	0	0	3	0	0	0	0	1	1	1	5	3	2	3	1
1	29	6	1	3			3	3	2	1	0	0	0	0	0	0	1	0	0	0	0	0		2	4	2	1	0	0	0	0	1	0	0	0	0	1	0	0	0	0	0	1	1	4	2	1	2	2
1	24	6	1	3			3	3	2	1	0	0	0	0	0	0	0	0	0	0	0	0		2	3	2	3	0	0	0	0	0	1	0	0	0	1	0	0	0	0	0	1	0	3	2	1	2	2
1	30	6	5	1	0		3	3	3	0	0	0	0	0	0	0	0	0	0	0	0	0		2	5	2	1	0	0	0	0	0	1	0	0	0	3	0	0	0	0	0	1	0	3	2	3	3	3
0	22	6	1	3			3	3	2	1	0	0	0	0	1	0	0	0	0	0	0	0		2		2	1	0	0	0	0	0	1	0	0	0	3	0	1	0	0	0	0	1	5	2	2	3	1
0	22	6	1	3			3	3	2	1	0	0	0	0	0	0	0	1	0	0	0	0		2	4	2	1	0	0	0	0	0	1	0	0	0	1	0	0	1	0	0	0	0	5	2	2	3	2
0	18	6	4	3			3	1	3	0	0	0	0	0	0	0	0	0	0	0	0	0		1	5	1	3	0	1	0	0	0	0	1	0	0	3	0	0	0	0	0	0	0	1	3	1	3	3
1	28	6	5	1	1	2	3	3	2	0	0	0	0	0	0	0	0	0	0	0	0	0		4	1	2	3	0	0	0	0	0	1	0	0	0	3	0	0	0	0	0	1	0	5	2	3	3	3
0	22	6	1	3			3	1	2	0	0	0	0	0	0	0	0	0	0	0	0	1	1	1	4	2	1	0	0	0	0	0	0	1	0	0	1	0	0	0	0	0	1	0	1	3	2	3	1
0	16	6	4	3			3	3	2	1	0	1	0	0	1	0	0	0	0	0	0	0		5	4	1	3	0	1	0	0	0	0	0	0	0	1	0	1	1	1	0	1	1	1	3	3	3	3
0	18	6	4	3			3	3	2	0	0	0	0	0	0	0	0	0	0	0	0	0		5	4	1	3	0	1	0	0	0	0	0	0	0	3	0	1	1	1	1	1	1	5	3	3	3	1
0	20	6	4	3			3	3	2	0	0	0	0	0	0	0	0	0	0	0	0	0		2	4	2	3	0	0	0	0	1	0	0	0	0	3	0	0	0	1	0	0	0	5	3	1	2	2
0	17	6	1	3			3	1	3	1	1	0	0	0	0	0	0	0	0	0	0	0		1	3	2	3	0	1	0	0	0	0	0	0	0	1	0	0	0	0	0	1	0	1	2	2	3	2
0	20	6	3	3			3	3	2	0	0	0	0	0	0	0	0	0	0	0	0	0		5	4	1	3	0	0	0	0	0	1	0	0	0	3	0	0	0	0	0	1	0	5	3	2	3	3
1	18	6	4	3			3	3	1	0	0	0	0	0	0	0	0	0	0	0	0	0		5	3	1	3	0	0	0	0	1	0	0	0	0	1	0	0	0	0	0	1	0	1	3	3	3	1
0	20	6	4	3			3	3	1	0	0	0	0	0	0	0	0	0	0	0	0	0		5	4	2	1	0	1	0	0	0	1	0	0	0	1	0	1	1	0	0	0	0	1	3	3	3	1
0	22	6	1	3			3	3	2	0	0	0	0	0	0	0	0	0	0	0	0	0		3	4	1	1	0	1	0	0	0	0	0	0	0	2	0	0	0	0	0	1	0	5	3	1	2	1
1	35	4	1	1	1	1	3	3	2	1	0	0	0	0	0	0	0	0	0	0	0	1	1	4	1	2	1	0	0	0	0	0	1	0	0	0	1	0	0	0	0	0	1	0	3	2	2	2	1
0	19	6	4	3			3	3	2	0	0	0	0	0	0	0	0	0	0	0	0	0		5	4	1	1	0	0	0	0	0	1	0	0	0	3	0	0	0	1	0	0	0	5	3	3	3	1
0	30	4	5	3			3	2	2	1	0	0	0	0	0	0	0	0	0	0	0	0		2	5	2	1	0	0	0	0	0	1	0	0	0	1	0	0	0	0	0	1	0	1	2	2	2	1
0	19	6	4	3			3	2	2	0	0	0	0	0	0	0	0	0	0	0	0	0		2	3	2	3	0	0	1	0	0	0	0	0	0	3	0	0	0	1	0	0	0	1	3	2	3	1
0	24	6	3	3			3	3	1	1	1	1	0	0	0	0	0	0	0	0	0	0		5	4	1	3	0	0	0	0	0	1	1	0	0	3	0	1	0	0	0	1	1	5	3	3	3	3
1	20	6	4	3			3	3	2	0	0	0	0	0	0	0	0	0	0	0	0	0		3		2	2	0	1	0	0	0	0	0	0	0	3	0	0	0	0	0	1	0	5	3	3	2	3
0	27	6	5	1	1	2	3	3	3	1	0	0	0	0	0	0	0	0	0	0	0	0		2	5	2	3	0	0	0	0	0	1	0	0	0	3	0	1	0	0	0	0	0	5	3	2	3	1
1	30	6	1	3			3	4	2	1	0	0	0	0	0	0	0	0	1	0	0	1	2	5	4	1	1	0	1	0	0	0	0	1	0	0	3	0	0	0	0	0	1	0	5	3	3	3	3
1	20	6	1	3			3	1	2	1	1	0	0	0	0	0	0	0	0	0	0	0		5	4	1	3	0	0	0	0	0	0	1	0	0	3	0	1	0	0	0	0	0	1	3	1	3	1
0	21	6	1	3			3	3	2	0	0	0	0	0	0	0	0	0	0	0	0	0		2	4	2	1	0	0	0	0	0	1	0	0	0	3	0	1	0	0	0	0	0	5	2	1	1	2
1	24	6	1	3			3	3	1	1	0	0	0	0	0	0	0	0	0	0	0	0		2	5	1	1	0	0	0	0	0	1	0	0	0	1	0	0	0	0	0	1	0	4	2	2	2	1
1	29	6	4	1	1	2	3	3	3	1	0	0	0	0	0	0	0	0	0	1	0	0		3	3	2	3	0	0	0	0	0	1	0	0	0	3	0	0	0	1	0	0	0	1	1	3	1	2
0	24	4	1	3			3	3	2	0	0	0	0	0	0	0	0	0	0	0	0	0		2	4	1	3	0	0	0	0	0	1	0	0	0	1	0	0	0	0	0	1	0	5	3	1	2	2
0	21	6	1	3			3	3	2	1	0	1	0	0	0	0	1	0	0	0	0	0		5	4	1	1	0	0	0	0	0	0	1	0	0	3	0	0	0	0	0	0	0	1	3	2	2	2
0	19	6	1	3			3	1	2	0	0	0	0	0	0	0	0	0	0	0	0	0		2	4	1	3	0	0	0	0	0	1	0	0	0	1	0	0	0	0	0	1	0	1	3	1	2	1
1	18	6	1	3			2
0	18	6	1	3			3	2	2	0	0	0	0	0	0	0	0	0	0	0	0	0		3	4	2	2	0	0	0	0	0	1	0	0	0	1	0	0	0	0	0	1	0	1	3	1	3	1
0	29	6	4	3			3	1	2	1	1	0	0	0	0	0	0	0	0	0	0	0		1	3	1	3	0	0	1	0	0	0	0	0	0	3	0	1	0	0	0	0	0	1	3	3	3	3
1	29	7	4	3			3	1	2	0	0	0	0	0	0	0	0	0	0	0	0	1	3	1	2	1	3	0	0	0	0	1	1	0	0	0	3	0	0	1	0	0	1	1	1	3	3	2	3
0	20	6	4	3			3	3	2	1	0	0	0	0	0	0	0	0	0	0	0	0		5	3	1	3	0	0	0	0	0	1	0	0	0	3	0	0	0	0	0	1	1	1	3	3	3	1
0	20	6	4	3			3	3	2	1	0	0	0	0	0	0	0	0	0	0	0	0		2	3	1	3	0	0	0	0	0	0	1	0	0	3	0	0	0	0	0	0	1	1	3	3	3	2
1	23	6	1	3			3	3	2	0	0	0	0	0	0	0	0	0	0	0	0	0		5	4	1	3	0	1	0	0	0	1	0	0	0	1	0	0	0	0	0	1	0	5	3	3	2	1
0	18	6	1	3			1																					0	0	0	0	0	0	0	0	0		0	0	0	0	0	0	0
0	22	6	5	3			3	2	2	0	0	0	0	0	0	0	0	0	0	0	0	0		2	4	2	1	0	1	0	0	0	0	0	0	0	1	0	1	0	0	0	0	0	5	2	2	3	2
1	29	6	1	3			3	3	2	0	0	0	0	0	0	0	0	0	0	0	0	0		2	3	1	2	0	0	0	0	1	0	0	1	0	3	1	0	0	0	0	0	0	1	3	1	1	3
1	19	6	4	1	1	2	3	1	2	0	0	0	0	0	0	0	0	0	0	0	0	1	2	3	3	1	3	0	1	0	0	0	0	0	0	0	3	0	0	0	0	0	1	0	5	3	3	1	3
1	19	6	1	3			3	1	2	0	0	0	0	0	0	0	0	0	0	0	0	1	3	2	4	2	3	0	0	0	1	0	0	0	0	0	1	0	0	0	0	0	0	1	1	3	1	3	3
1	35	6	3	1	1	2	3	3	2	0	0	0	0	0	0	0	0	0	0	0	0	0		4	1	2	1	0	0	0	0	0	1	0	0	0	1	1	0	0	0	0	0	0	3	2	2	2	1
0	20	6	1	3			3	3	2	1	0	1	0	0	0	0	0	1	0	0	0	0		5	4	1	1	0	0	0	0	0	0	0	0	1	1	0	0	0	0	0	1	0	1	3	2	2	2
1	74	2	1	1	0		1																					0	0	0	0	0	0	0	0	0		0	0	0	0	0	0	0
1	46	2	1	1	0		3	3	3	1	0	0	0	0	0	0	0	0	0	1	1	0		3	4	1	3	0	1	0	0	0	0	0	0	0	3	0	0	0	0	0	1	0	5	3	1	1	2
1	21	6	4	3			3	3	2	0	0	0	0	0	0	0	0	0	0	0	0	0		5	4	1	1	0	0	1	0	0	0	0	0	0	3	0	0	0	0	0	1	0	5	2	2	3	1
1	29	6	1	3			3	3	2	1	0	0	1	0	0	0	0	0	0	0	0	0		3	4	1	3	0	0	0	0	0	1	0	0	0	3	0	0	0	0	1	0	0	1	3	3	3	2
1	23	2	1	3			3	2	2	1	0	1	0	0	0	0	0	0	0	0	0	0		3	3	2	3	0	0	0	0	0	1	0	0	0	3	0	0	1	0	0	0	0	1	3	3	3	2
1	19	6	1	3			3	4	2	1	0	0	1	0	0	0	0	0	0	0	0	0		1	4	1	3	0	0	0	0	0	1	0	0	0	3	0	0	0	0	0	1	0	5	3	1	3	2
1	17	6	1	3			3	1	2	0	0	0	0	0	0	0	0	0	0	0	0	0		2	4	2	1	0	1	0	0	0	0	0	0	0	3	0	0	0	0	0	1	0	5	2	2	1	2
1	30	6	1	3			3	3	2	0	0	0	0	0	0	0	0	0	0	0	0	0		3	3	1	2	0	0	1	0	0	0	0	0	0	2	0	0	0	0	0	0	1	1	2	2	2	2
1	19	6	1	3			3	2	3	1	0	0	0	0	0	0	1	0	0	0	0	1	2	2	3	1	1	0	0	0	1	0	0	0	0	0	2	0	0	1	0	0	0	0	1	1	1	1	2
1	17	6	1	3			3	3	2	1	1	0	0	0	0	0	0	0	0	0	0	0		3	1	2	2	0	1	0	0	0	0	0	0	0	3	0	0	1	0	0	0	1	5	1	1	3	2
1	20	6	1	3			3	3	2	0	0	0	0	0	0	0	0	0	0	0	0	0		5	3	1	1	0	0	0	0	0	1	0	0	0	1	0	0	0	0	0	0	1	1	3	2	3	1
1	29	6	7	1	1	2	3	2	2	1	0	0	0	0	0	0	0	0	1	0	0	0		3	4	1	2	0	0	0	0	1	0	0	0	0	2	0	0	0	0	0	0	1	2	3	3	3	3
1	18	6	1	3			3	3	2	1	0	1	0	0	0	0	0	0	0	0	0	0		2	3	1	3	0	1	0	0	0	0	0	0	0	3	0	0	0	0	0	1	0	1	3	1	1	2
0	19	6	1	3			3	2	2	1	0	0	0	0	0	0	0	0	1	0	0	0		2	4	2	1	0	0	0	0	0	1	0	0	0	1	0	0	0	0	0	1	0	1	3	1	3	1
0	19	6	1	3			3	3	1	1	0	0	0	0	0	0	0	1	0	0	0	0		3	4	1	3	0	0	0	0	0	0	1	0	0	3	0	0	0	0	0	0	1	5	2	2	3	3
1	29	6	2	3			3	3	2	0	0	0	0	0	0	0	0	0	0	0	0	0		5	4	2	3	0	0	0	0	0	1	0	0	0	3	0	0	0	0	0	1	0	5	3	1	1	2
1	20	6	1	3			3	3	2	0	0	0	0	0	0	0	0	0	0	0	0	0		5	3	1	1	0	0	0	0	0	1	0	0	0	1	0	0	0	1	0	0	0	5	3	2	3	3
1	29	6	1	1	1	2	3	2	2	1	1	0	0	0	0	0	0	0	0	0	0	0		3	2	1	3	0	0	0	0	0	1	0	0	0	2	0	0	0	0	0	1	0	1	3	3	3	3
0	23	6	1	3			3	3	1	1	0	0	0	0	0	0	0	0	0	1	0	0		4	5	2	3	0	0	0	0	0	1	1	0	0	1	0	0	0	0	0	1	0	5	3	1	3	1
0	21	6	4	3			3	3	2	0	0	0	0	0	0	0	0	0	0	0	0	0		3	4	2	3	0	0	0	0	0	0	1	0	0	3	0	0	0	1	0	0	0	5	3	1	1	3
1	19	6	1	3			3	3	2	1	1	1	1	1	1	1	1	1	1	1	1	0		5	3	1	3	0	0	0	0	0	0	1	0	0	3	0	0	0	0	0	0	1	5	3	3	3	3
1	20	6	4	3			3	3	2	1	0	0	0	0	1	0	0	0	0	0	0	0		5	3	1	3	0	0	0	0	0	1	0	0	0	3	0	0	0	0	0	1	0	5	3	1	3	3
1	17	6	1	3			3	1	2	1	1	0	0	0	0	0	0	0	0	0	0	0		3	4	2	3	0	1	0	0	0	0	0	0	0	2	0	1	0	0	0	0	0	1	3	1	3	2
1	20	6	1	3			3	3	2	0	0	0	0	0	0	0	0	0	0	0	0	0		3		2	2	0	0	0	0	0	0	1	0	0	1	0	0	0	0	0	1	1	5	1	1	3	1
1	21	6	4	3			3	2	2	0	0	0	0	0	0	0	0	0	0	0	0	0		5	4	1	3	0	0	0	0	0	0	1	0	0	1	0	0	0	0	0	1	0	5	3	3	3	3
1	20	6	4	3			3	3	2	0	0	0	0	0	0	0	0	0	0	0	0	0		5	3	2	3	0	1	0	0	0	0	0	0	0	3	0	0	0	0	0	1	0	1	3	2	2	2
1	22	6	1	3			3	3	2	0	0	0	0	0	0	0	0	0	0	0	0	0		5	3	1	1	0	0	0	0	0	1	0	0	0	3	0	0	0	0	0	1	0	1	3	1	1	2
1	22	6	1	3			3	2	2	0	0	0	0	0	0	0	0	0	0	0	0	0		3		2	2	0	1	0	0	0	0	0	0	0	2	0	0	0	0	0	1	0	3	1	1	1	2
1	19	6	1	3			3	2	2	0	0	0	0	0	0	0	0	0	0	0	0	0		2		2	2	1	0	0	0	0	0	0	0	0	1	0	0	0	0	0	1	0	5	3	1	1	2
1	19	6	4	3			3	2	2	0	0	0	0	0	0	0	0	0	0	0	0	0		3		1	1	0	0	0	0	0	1	0	0	0	3	0	0	0	0	0	1	0	5	2	1	2	2
1	19	6	4	3			3	2	2	0	0	0	0	0	0	0	0	0	0	0	0	0		3		1	1	0	0	0	0	0	1	0	0	0	3	0	0	0	0	0	1	0	5	2	1	2	2
0	22	6	1	3			3	2	2	1	1	0	0	0	0	0	0	0	0	0	0	0		3		2	2	0	0	0	0	0	0	1	0	0	2	0	0	0	0	0	0	1	5	1	1	1	2
1	19	6	4	3			2
1	19	6	4	3			3	1	2	0	0	0	0	0	0	0	0	0	0	0	0	0		5	4	1	3	0	1	0	0	0	0	0	0	0	3	1	1	1	0	0	0	0	5	3	1	3	2
1	19	6	1	3			3	1	2	1	1	0	0	0	0	0	0	0	0	0	0	0		1	4	1	3	0	0	0	0	0	1	0	0	0	3	0	0	0	0	0	1	0	1	3	3	3	2
1	29	6	6	1	1	2	3	1	3	1	1	0	0	0	0	0	0	0	0	0	0	1	3	5	4	1	3	0	1	0	0	0	0	0	0	0	3	0	0	0	0	0	1	0	5	3	3	3	3
1	29	6	1	3			3	3	3	1	0	0	0	1	0	0	0	0	0	0	0	0		5	4	1	3	0	0	0	0	1	0	0	0	0	3	0	0	0	0	0	1	0	5	3	1	3	3
1	22	6	1	3			2
1	21	6	1	3			3	1	1	1	0	0	0	0	0	0	1	0	0	0	0	0		5	4	1	3	0	1	0	0	0	0	0	0	0	3	0	0	0	0	0	0	1	2	3	3	1	1
1	20	6	4	3			3	3	2	0	0	0	0	0	0	0	0	0	0	0	0	0		5	4	1	3	0	1	0	0	0	0	0	0	0	3	0	0	0	0	0	1	0	2	3	1	1	2
1	20	6	4	3			3	3	2	0	0	0	0	0	0	0	0	0	0	0	0	0		2	4	1	3	0	0	0	0	0	1	0	0	0	1	0	0	1	0	0	0	0	1	3	2	3	2
1	21	6	1	3			3	3	1	1	0	0	0	0	1	0	0	0	0	0	0	0		3	4	1	3	0	0	0	0	0	1	0	0	0	3	0	0	0	0	0	1	0	5	3	1	3	3
1	22	6	1	3			3	3	2	0	0	0	0	0	0	0	0	0	0	0	0	0		3		2	1	0	0	0	0	0	1	0	0	0	3	0	0	1	0	0	0	0	1	3	1	1	2
1	21	6	1	3			3	3	2	1	0	0	0	0	0	0	0	1	0	0	0	0		2	4	2	1	0	0	0	0	0	1	0	0	0	3	0	1	0	0	0	0	0	4	2	2	3	1
1	29	6	4	3			3	3	2	0	0	0	0	0	0	0	0	0	0	0	0	0		3		2	3	0	1	0	0	0	0	0	0	0	1	0	0	0	0	0	1	0	5	2	2	3	1
0	19	6	1	3			3	3	2	1	1	1	1	1	1	1	1	1	1	1	1	0		5	3	1	1	0	0	0	0	0	0	1	0	0	1	0	0	0	1	0	0	0	1	3	1	3	3
1	19	6	1	3			3	3	2	1	1	1	1	1	1	1	1	1	1	1	0	0		5	3	1	3	0	0	0	0	0	0	1	0	0	3	0	0	0	0	0	1	0	1	3	3	3	2
1	22	6	1	3			3	3	2	1	0	0	0	0	0	0	0	0	0	0	0	0		3		1	3	0	0	0	0	0	1	0	0	0	3	0	1	0	0	0	0	0	5	3	1	3	2
1	22	6	1	3			3	2	1	1	0	0	1	0	0	0	0	0	0	0	0	0		5	4	1	1	0	0	0	0	0	1	0	0	0	1	0	0	0	0	0	1	0	5	2	2	2	2
0	21	6	1	3			3	2	2	0	0	0	0	0	0	0	0	0	0	0	0	0		3	4	1	2	0	0	0	0	0	0	1	0	0	2	0	0	0	0	0	0	1	1	1	1	1	2
1	19	6	4	3			3	3	2	1	1	1	0	0	0	0	0	0	0	0	0	0		5	4	1	3	0	1	0	0	0	0	0	0	0	3	0	0	0	0	1	0	1	5	2	1	2	2
0	20	6	1	3			3	1	2	1	0	0	0	0	1	0	0	0	0	0	0	0		3	1	2	1	0	0	0	0	0	0	0	1	0	1	0	1	0	0	0	0	0	5	2	3	3	3
0	22	6	1	3			2
1	19	6	4	3			3	3	2	0	0	0	0	0	0	0	0	0	0	0	0	0		2	3	2	1	0	0	0	0	0	1	0	0	0	1	0	0	1	0	0	0	0	1	3	1	2	2
0	19	6	1	3			3	3	1	1	0	0	0	0	0	0	0	1	0	0	0	0		3	3	2	1	0	0	0	1	0	0	0	0	0	1	0	0	0	0	0	1	0	3	2	2	2	1
1	19	6	4	3			3	3	2	0	0	0	0	0	0	0	0	0	0	0	0	0		2	4	1	1	0	0	0	0	0	1	0	0	0	3	0	0	0	0	0	0	1	5	2	1	3	1
0	20	6	1	3			3	3	1	0	0	0	0	0	0	0	0	0	0	0	0	0		2	4	2	1	0	0	0	0	0	0	1	0	0	3	0	0	0	0	0	0	1	1	2	1	1	2
0	20	6	1	3			3	1	2	1	1	0	0	0	0	0	0	0	0	0	0	0		5	4	2	3	0	1	0	0	0	0	0	0	0	3	0	0	0	0	0	1	0	5	3	3	3	3
1	20	6	1	3			3	3	2	0	0	0	0	0	0	0	0	0	0	0	0	0		2	2	2	1	0	0	0	0	0	1	0	0	0	1	0	0	0	0	0	1	0	5	2	2	2	1
1	35	6	2	1	1	1	3	1	2	1	0	0	0	0	1	0	0	0	0	0	0	1	1	5	4	1	3	0	0	0	0	0	1	0	0	0	3	0	1	0	0	0	0	0	5	3	1	1	2
1	29	6	4	3			3	3	2	1	0	0	0	0	0	0	0	0	0	0	0	0		2	4	1	1	0	0	0	0	0	1	0	0	0	3	0	1	0	0	0	0	0	5	2	2	2	1
0	21	6	1	3			3	3	3	1	1	0	0	0	0	1	1	1	0	0	0	0		5	4	1	3	0	0	0	0	0	1	0	0	0	2	0	0	0	0	0	1	0	5	3	2	3	3
0	30	6	3	3			2
1	22	6	1	3			3	1	2	1	0	0	0	0	0	0	0	0	0	1	0	0		1	4	2	2	0	0	0	0	0	0	1	0	0	2	0	0	0	1	0	0	0	5	1	2	1	2
0	24	6	1	3			3	3	2	1	0	0	0	0	0	0	0	0	0	1	0	0		3	4	1	3	0	0	0	0	0	0	1	0	0	1	0	0	0	0	0	1	0	1	2	2	2	1
1	18	6	1	3			3	2	2	1	1	0	0	0	0	0	0	0	0	0	0	0		5	3	2	2	0	1	0	0	0	0	0	0	0	3	0	0	0	0	0	1	0	1	3	1	1	2
1	19	6	4	3			3	3	2	0	0	0	0	0	0	0	0	0	0	0	0	0		5	4	2	1	0	0	0	0	0	1	0	0	0	3	0	0	0	0	0	1	0	2	3	1	3	2
1	20	6	1	3			3	3	2	1	1	0	0	0	0	0	0	0	0	1	0	0		4	1	1	3	0	0	0	0	0	1	0	0	0	3	0	0	0	0	0	1	0	1	3	1	2	2
0	21	6	1	3			3	3	2	0	0	0	0	0	0	0	0	0	0	0	0	0		2	1	2	2	0	0	0	0	0	1	0	0	0	2	0	0	0	0	0	0	1	1	1	2	2	2
0	19	6	1	3			3	3	2	0	0	0	0	0	0	0	0	0	0	0	0	0		5	3	1	3	0	1	0	0	0	0	0	0	0	3	0	0	1	0	0	0	0	1	3	3	3	3
0	18	6	1	3			3	2	2	1	0	0	0	0	0	0	0	1	0	0	0	0		2	4	1	3	0	0	0	0	0	1	0	0	0	3	0	0	0	0	0	1	0	5	3	1	3	1
0	22	6	1	3			3	3	1	1	0	1	0	0	1	0	0	0	0	0	0	0		5	1	2	1	0	0	0	0	0	0	1	0	0	3	0	1	1	0	1	1	1	2	2	3	3	1
0	21	6	1	3			3	3	2	1	0	0	0	0	0	0	0	0	0	0	0	0		3	1	2	3	0	0	0	0	0	0	1	0	0	3	0	0	0	0	0	0	0	2	3	1	3	2
1	20	6	1	3			3	3	3	1	0	1	0	0	0	0	0	0	0	0	0	0		5	3	1	3	0	0	0	0	0	1	0	0	0	3	0	0	0	0	0	0	1	5	3	1	3	2
1	31	6	6	1	1	2	2
1	21	6	4	3			3	2	2	1	0	0	0	0	0	0	0	0	0	0	0	0		3		2	1	0	0	1	0	0	0	0	0	0	3	0	0	0	0	0	1	0	1	2	2	2	1
0	21	6	1	3			3	2	3	1	0	0	0	0	1	0	0	1	0	0	0	0		5	4	1	3	0	0	0	0	0	1	0	0	0	1	0	1	0	0	0	0	0	5	2	3	3	1
1	22	6	1	3			3	3	2	1	0	0	0	0	0	0	0	0	0	0	0	0		2	5	2	1	0	0	0	0	0	1	0	0	0	3	0	0	0	0	0	1	0	5	3	3	3	3
0	19	6	1	3			2
0	19	6	4	3			3	3	3	0	0	0	0	0	0	0	0	0	0	0	0	0		2	5	2	1	0	0	0	0	0	0	1	0	0	1	0	1	0	0	0	0	1	1	3	2	2	2
0	18	6	1	3			3	2	2	1	1	0	0	0	1	0	0	0	0	1	0	0		2	3	2	1	0	0	1	0	0	0	0	0	0	3	0	0	0	0	1	1	1	1	2	2	3	1
1	25	6	5	1	0		3	3	2	0	0	0	0	0	0	0	0	0	0	0	0	0		2	4	1	3	0	0	0	0	0	0	0	0	1	3	0	1	0	0	0	1	1	5	2	3	3	1
0	19	6	4	3			2
0	18	6	4	3			3	3	2	0	0	0	0	0	0	0	0	0	0	0	0	0		2	4	2	1	0	0	0	0	1	0	0	0	0	1	0	0	0	0	0	1	0	5	2	2	3	1
1	20	6	4	3			2
0	21	6	1	1	1	2	3	3	2	0	0	0	0	0	0	0	0	0	0	0	0	0		2	5	2	1	0	0	0	0	1	0	0	0	0	3	0	0	0	0	0	0	0	5	2	2	1	1
1	20	6	4	3			3	3	2	1	0	0	0	0	0	0	0	0	1	0	0	0		3	4	1	3	0	0	0	0	0	0	1	0	0	3	0	0	0	0	0	0	1	1	3	1	1	3
1	21	6	4	3			3	3	2	0	0	0	0	0	0	0	0	0	0	0	0	0		4	3	2	3	0	0	0	0	0	0	1	0	0	3	0	1	0	0	0	0	0	2	2	3	3	2
0	18	6	1	3			3	2	2	1	0	0	0	0	0	0	0	0	0	0	0	0		2	5	2	1	0	0	0	0	0	1	0	0	0	3	0	1	0	0	0	1	1	5	2	2	2	3
1	19	6	4	3			3	3	2	1	1	0	0	0	0	0	0	0	0	0	0	0		2	4	1	3	0	0	0	0	0	1	0	0	0	3	0	0	0	0	0	1	0	5	3	2	3	2
1	21	6	4	3			3	3	3	1	0	0	0	0	0	0	0	1	0	0	0	0		5	4	1	3	0	0	0	0	0	0	1	0	0	1	0	0	0	0	0	1	0	5	3	2	2	1
0	29	6	3	1	0		3	3	2	0	0	0	0	0	0	0	0	0	0	0	0	0		3	5	2	1	0	0	0	0	0	1	0	0	0	1	0	0	0	0	0	1	0	1	1	1	2	2
0	18	4	4	1	1	2	3	3	2	1	0	1	0	0	0	0	0	0	0	0	0	0		4	1	2	1	0	1	0	0	0	0	0	0	0	1	0	0	0	0	0	1	0	5	2	1	2	2
0	20	6	1	3			3	1	2	0	0	0	0	0	0	0	0	0	0	0	0	0		3	1	1	1	0	0	0	0	0	0	1	0	0	2	0	0	0	0	0	1	0	5	3	1	1	3
1	19	6	4	3			3	3	2	0	0	0	0	0	0	0	0	0	0	0	0	0		3	4	1	1	0	0	0	0	0	0	1	0	0	1	0	0	0	0	0	1	0	5	1	1	3	2
0	19	6	4	3			3	3	3	1	0	0	0	0	0	0	0	0	0	0	0	0		5	4	2	2	1	0	0	0	0	0	0	0	0	2	0	0	0	0	0	1	0	3	3	2	2	2
0	21	6	1	3			3	3	1	1	1	0	0	0	0	0	0	0	0	0	0	0		2	4	1	3	0	0	0	0	0	1	0	0	0	1	0	0	0	0	0	0	1	1	3	1	3	2
1	22	7	1	1	1	2	3	2	2	1	1	0	0	0	0	0	0	0	0	0	0	1	2	5	4	1	3	0	0	0	0	0	1	0	0	0	1	0	0	0	0	0	1	0	5	3	2	3	2
1	23	6	1	1	0		3	1	3	0	0	0	0	0	0	0	0	0	0	0	0	0		1	3	1	3	0	0	0	0	0	1	0	0	0	3	0	0	0	0	0	1	0	1	3	3	3	1
1	25	6	1	3			3	1	1	1	0	0	1	0	0	0	0	0	0	0	0	0		1	4	1	3	0	1	0	0	0	0	1	0	0	3	0	1	0	1	0	0	0	5	3	3	3	2
0	29	6	1	3			3	1	3	1	0	1	0	0	0	0	0	0	0	0	0	0		5	4	2	3	0	0	0	0	0	0	1	0	0	3	0	0	0	1	0	0	0	1	3	3	3	3
0	21	6	1	1	0		3	3	2	0	0	0	0	0	0	0	0	0	0	0	0	0		2	4	1	1	0	0	0	0	0	0	1	0	0	3	0	0	0	1	0	1	0	5	3	2	2	2
1	29	6	1	3			3	3	3	1	0	0	0	0	0	0	0	0	0	0	0	0		3		2	1	0	0	0	0	0	1	0	0	0	3	0	1	0	0	0	0	0	5	3	3	3	2
0	21	6	2	3			3	3	2	0	0	0	0	0	0	0	0	0	0	0	0	0		3	4	2	1	0	0	1	0	0	0	0	0	0	2	0	0	0	0	0	1	0	3	2	1	1	2
1	23	6	1	3			3	3	2	0	0	0	0	0	0	0	0	0	0	0	0	0		2	4	2	1	0	0	0	0	0	1	0	0	0	1	0	1	0	0	0	1	0	5	2	2	2	2
1	21	6	1	3			3	3	2	0	0	0	0	0	0	0	0	0	0	0	0	0		5	4	1	3	0	0	0	0	0	0	1	0	0	3	0	1	0	0	0	1	1	5	3	3	3	3
1	29	6	1	3			3	3	2	1	1	0	0	0	1	0	0	0	1	0	0	0		3	2	1	3	0	0	0	0	0	1	0	0	0	3	0	1	0	0	0	0	0	5	3	1	3	3
1	25	4	1	1	1	1	3	3	2	1	0	0	0	0	0	0	0	0	0	0	0	1	2	4	1	2	1	0	0	0	0	0	1	0	0	0	1	0	0	0	0	0	1	0	3	2	2	2	1
1	18	6	1	3			3	3	2	1	0	0	0	0	0	0	0	0	0	0	0	0		5	4	1	3	0	0	0	0	0	1	0	0	0	3	0	1	0	0	0	0	0	5	3	1	3	2
0	35	6	3	1	1	1	3	3	3	0	0	0	0	0	0	0	0	0	0	0	0	0		3		1	2	0	0	0	0	0	0	1	0	0	1	0	0	0	0	0	1	0	1	1	1	1	2
1	19	6	4	3			3	3	2	1	0	0	0	0	0	0	0	0	0	0	0	1	2	3	5	2	1	0	1	0	0	0	0	0	0	0	3	0	0	0	1	0	0	0	4	2	2	3	1
1	21	6	1	1	0		3	3	2	1	0	0	0	0	0	0	0	0	0	0	0	0		5	3	1	1	0	0	0	0	0	1	0	0	0	3	1	1	0	1	1	1	1	1	3	2	3	3
1	59	6	5	1	1	2	3	4	2	1	0	0	0	0	0	0	1	0	0	0	0	0		1	3	1	3	0	0	0	0	0	1	0	0	0	2	1	1	1	1	1	1	1	5	3	3	3	3
1	21	6	1	3			3	1	2	1	0	0	0	0	1	0	0	0	0	0	0	0		3	4	2	1	0	0	0	0	0	0	1	0	0	3	0	0	0	0	0	1	0	1	2	1	1	2
1	22	6	1	3			3	3	3	1	0	0	0	0	0	0	0	0	0	0	0	0		3		2	2	0	0	0	1	0	0	0	0	0	1	0	1	0	0	0	0	0	1	3	1	3	2
1	20	6	4	3			3	1	2	0	0	0	0	0	0	0	0	0	0	0	0	0		1	4	1	1	0	0	0	0	0	1	0	0	0	3	0	0	0	0	0	0	1	5	3	2	2	2
1	29	3	5	3			3	3	1	1	0	0	0	0	0	0	0	0	0	0	0	0		5	4	1	3	0	0	0	0	0	1	0	0	0	3	0	0	0	0	0	0	1	5	3	1	1	1
1	29	6	1	3			3	3	2	1	0	0	1	0	0	0	0	0	0	0	0	0		5	4	1	3	0	0	0	0	0	1	0	0	0	2	0	0	0	0	1	1	0	5	3	1	3	1
1	20	6	1	3			3	3	3	1	1	1	0	0	1	1	0	1	0	0	0	0		5	4	2	3	0	0	0	0	0	1	0	0	0	3	0	0	0	0	0	1	0	4	3	2	2	2
1	20	6	1	3			3	1	2	0	0	0	0	0	0	0	0	0	0	0	0	0		3	4	1	3	0	0	0	0	1	0	0	0	0	3	0	1	0	0	0	0	0	1	3	1	3	2
1	32	4	5	2			3	3	2	1	0	1	0	0	0	0	0	0	0	0	0	1	2	5	4	2	2	0	0	0	1	0	0	0	0	0	2	0	0	0	1	0	0	0	1	1	2	2	1
1	19	7	1	3			3	3	2	1	0	0	0	0	0	1	1	0	0	0	0	0		3	5	1	3	0	0	0	0	0	1	0	0	0	3	1	1	1	1	1	1	1	5	2	3	3	2
1	20	6	1	3			3	3	2	0	0	0	0	0	0	0	0	0	0	0	0	0		2	5	2	2	0	0	0	0	0	1	0	0	0	2	0	1	0	0	0	0	0	3	1	1	1	2
1	20	6	1	3			3	3	2	1	0	0	0	0	0	0	0	0	0	1	0	0		5	4	1	3	0	0	0	0	0	1	1	0	0	3	0	0	0	0	0	1	0	2	3	1	3	3
1	20	6	1	3			3	3	2	1	0	0	0	0	0	0	0	0	0	0	0	0		2	3	1	3	0	0	0	0	1	0	0	0	0	1	0	0	0	0	0	0	1	1	2	1	3	2
1	19	6	1	3			3	3	2	0	0	0	0	0	0	0	0	0	0	0	0	0		5	4	1	3	0	0	0	0	0	1	0	0	0	1	0	0	0	0	0	1	0	5	3	2	3	2
1	21	6	1	3			3	1	2	1	0	0	0	0	1	0	0	0	0	0	0	0		2	4	1	1	0	0	0	0	0	1	0	0	0	1	0	0	0	0	0	1	0	1	2	2	3	2
1	23	6	1	3			3	3	2	1	0	0	0	0	0	0	0	1	0	0	0	0		5	4	1	3	0	0	0	0	0	0	1	0	0	1	0	0	1	0	0	0	0	5	3	3	3	1
1	19	6	1	3			3	2	2	1	1	0	0	0	0	0	0	0	0	0	0	0		2	4	2	1	0	0	0	0	0	1	0	0	0	3	0	0	0	0	0	1	0	1	2	2	3	1
1	21	6	1	3			3	2	2	0	0	0	0	0	0	0	0	0	0	0	0	0		3		2	1	0	0	0	0	0	1	0	0	0	1	0	0	0	0	0	1	0	2	2	1	1	2
1	20	1	1	3			3	1	3	1	0	1	0	0	1	0	0	1	0	0	0	0		5	4	1	3	0	0	0	1	0	1	0	0	0	3	0	1	0	0	0	0	0	5	3	2	3	2
1	19	6	1	3			3	3	2	1	0	0	0	0	0	0	0	0	0	1	0	0		4	5	2	1	0	1	0	0	0	0	0	0	0	3	0	0	0	0	0	1	0	1	2	1	2	2
1	20	6	1	3			3	3	2	1	0	0	0	0	0	0	0	0	0	0	0	0		3		2	3	0	0	0	0	0	1	0	0	0	1	0	1	1	0	1	1	1	5	2	1	2	1
1	20	1	1	3			3	1	2	1	0	0	0	0	0	0	0	0	0	1	0	0		5	4	1	3	0	0	0	0	0	1	0	0	0	3	0	0	0	0	1	0	1	5	3	3	3	3
1	40	2	3	2			3	3	2	1	1	0	0	0	0	0	0	0	0	0	0	0		2	2	1	2	0	0	0	1	1	1	0	0	0	3	0	0	0	0	0	1	0	5	3	3	3	3
1	20	6	3	1	1	2	3	3	2	1	0	0	0	0	0	0	0	0	0	0	0	0		3	4	1	3	0	0	0	0	0	1	0	0	0	3	0	0	0	0	0	1	0	1	3	1	3	2
1	18	6	1	1	1	2	3	1	3	1	1	0	0	0	0	0	0	0	0	0	0	0		1	3	2	3	0	0	0	1	0	0	0	0	0	3	0	1	0	0	0	0	0	1	3	2	2	2
1	19	6	1	3			3	3	2	1	0	0	0	0	0	0	0	0	0	0	0	0		4	4	2	1	1	0	0	0	0	0	0	0	0	2	0	0	1	0	0	0	0	4	2	1	3	2
1	19	6	4	3			3	3	2	1	0	0	0	0	0	0	0	1	0	0	0	0		5	4	1	3	0	0	0	0	0	1	0	0	0	3	0	0	0	0	0	1	0	5	3	3	3	1
1	22	6	3	3			3	3	2	1	0	0	0	0	0	0	0	0	0	1	0	0		5	4	1	1	0	0	0	0	0	0	1	0	0	1	0	0	1	0	0	0	0	5	3	2	3	1
1	20	5	1	1	0		3	3	2	0	0	0	0	0	0	0	0	0	0	0	0	0		4	1	2	3	0	0	0	0	0	1	0	0	0	3	0	1	0	0	0	0	0	3	3	2	3	1
1	20	6	3	3			3	1	2	0	0	0	0	0	0	0	0	0	0	0	0	0		1	4	2	1	0	0	0	0	0	1	0	0	0	3	0	0	0	0	0	1	0	5	2	2	3	2
1	19	6	1	3			3	2	2	1	0	0	0	0	0	0	0	0	0	0	0	0		3	4	1	1	0	0	0	0	0	0	1	0	0	1	0	0	0	0	0	1	1	1	3	2	3	2
1	28	7	1	3			3	3	2	1	1	0	0	0	0	0	0	0	0	0	0	0		5	4	1	3	0	0	0	0	0	1	0	0	0	3	0	0	0	0	0	1	0	1	3	3	3	2
1	20	6	3	3			3	3	2	1	0	1	0	0	0	0	0	0	0	0	0	0		5	4	1	3	1	0	0	0	1	0	0	0	0	3	0	0	0	0	0	1	0	1	3	2	3	1
1	19	6	1	3			3	3	2	0	0	0	0	0	0	0	0	0	0	0	0	0		5	3	1	1	0	0	0	0	0	0	1	0	0	1	0	0	0	0	0	0	1	3	2	2	2	1
1	19	6	1	3			3	3	2	0	0	0	0	0	0	0	0	0	0	0	0	0		3	4	2	1	0	0	0	1	0	0	0	0	0	2	0	1	0	0	0	0	0	5	2	2	3	3
1	20	4	1	3			3	3	2	0	0	0	0	0	0	0	0	0	0	0	0	0		2	3	2	3	0	1	0	0	1	0	0	0	0	1	0	1	0	0	0	0	0	5	3	2	3	1
1	24	4	1	3			3	1	2	0	0	0	0	0	0	0	0	0	0	0	0	0		1	4	1	3	0	0	0	0	0	1	0	0	0	3	0	1	0	0	0	1	0	5	3	1	3	2
1	20	5	1	3			3	3	3	1	1	0	0	0	0	0	0	1	0	0	0	0		2	4	1	3	0	0	0	0	0	1	0	0	0	1	0	0	0	0	0	1	0	5	3	3	3	1
1	21	6	1	3			3	1	1	1	0	0	0	0	1	0	0	0	0	0	0	0		1	3	1	3	0	1	0	0	0	0	0	0	0	3	0	1	0	1	0	1	0	5	3	3	3	1
1	20	6	1	3			3	3	2	0	0	0	0	0	0	0	0	0	0	0	0	0		4	5	1	3	0	0	0	0	0	1	0	0	0	3	0	0	0	0	0	1	0	5	1	1	3	3
1	19	4	1	3			3	3	2	0	0	0	0	0	0	0	0	0	0	0	0	0		2	3	2	1	0	0	0	0	0	1	0	0	0	3	0	0	0	0	0	1	0	1	2	3	3	1
1	21	6	1	3			3	1	2	0	0	0	0	0	0	0	0	0	0	0	0	0		1	5	1	2	0	0	1	0	0	0	0	0	0	1	0	0	0	0	0	1	0	5	2	1	2	2
1	19	4	1	3			3	3	2	1	1	0	0	0	0	1	0	0	0	0	0	0		5	4	1	3	0	0	0	0	0	1	0	0	0	3	0	0	0	0	0	1	0	5	3	3	3	3
1	21	6	4	3			3	2	1	1	0	0	0	0	0	0	0	1	0	0	0	0		3	4	2	3	0	1	0	0	0	0	0	0	0	2	0	0	0	0	0	1	0	5	1	1	3	2
1	19	5	1	1	1	2	3	1	2	1	0	0	0	0	0	0	0	0	0	1	0	0		5	2	1	3	1	0	0	0	0	0	0	0	0	3	0	0	0	1	0	0	0	4	3	3	3	2
1	20	6	1	3			3	1	2	1	0	1	0	0	0	0	0	0	0	0	0	0		1	4	2	3	0	0	0	0	0	1	0	0	0	3	0	1	0	0	0	0	0	1	3	2	3	2
1	22	6	1	3			3	1	2	1	0	0	0	0	0	0	0	0	1	0	0	0		3		2	3	0	0	0	1	0	0	0	0	0	2	0	1	0	0	0	0	0	5	3	2	3	1
1	20	6	1	3			3	3	2	0	0	0	0	0	0	0	0	0	0	0	0	0		2	5	2	3	0	0	0	0	0	1	0	0	0	3	0	1	0	0	0	0	0	5	2	1	1	1
1	19	6	1	3			3	3	2	0	0	0	0	0	0	0	0	0	0	0	0	0		4	1	2	3	0	0	0	0	0	1	0	0	0	3	1	1	1	0	1	1	1	5	2	3	3	1
1	23	6	1	3			3	3	3	1	0	0	0	0	0	0	0	0	0	0	0	0		5	4	1	3	0	0	0	0	0	1	0	0	0	3	0	0	0	0	0	1	0	5	3	3	3	3
0	24	6	5	3			3	2	2	0	0	0	0	0	0	0	0	0	0	0	0	0		5	4	2	1	0	0	1	0	0	0	0	0	0	1	1	0	0	0	0	0	0	1	3	3	3	2
1	20	2	1	3			3	1	2	1	1	0	0	0	0	0	0	0	0	0	0	0		1	3	1	3	0	1	0	0	0	0	0	0	0	3	0	0	0	0	0	0	1	1	3	2	3	1
1	22	6	1	3			3	1	3	1	1	0	0	1	0	0	0	1	0	0	0	0		5	4	1	1	0	0	0	0	0	1	0	0	0	3	0	0	1	0	0	0	0	2	3	2	3	1
1	20	6	1	3			3	3	2	1	1	0	0	0	0	0	0	0	0	0	0	1	1	2	4	1	1	0	0	0	0	1	0	0	0	0	1	0	0	0	0	0	1	0	1	3	2	2	1
1	23	6	1	3			3	3	1	1	0	0	0	0	1	0	1	1	0	0	0	0		2	1	2	1	0	0	0	0	0	1	0	0	0	1	0	1	0	0	0	0	0	5	2	2	2	1
1	21	6	1	3			3	3	2	1	1	0	0	0	0	0	0	0	0	0	0	0		5	4	1	3	0	0	0	0	0	1	0	0	0	3	0	1	0	0	0	0	0	5	3	3	3	1
1	19	6	1	3			3	3	1	1	0	0	0	0	0	0	1	0	0	0	0	0		4	4	1	3	0	0	0	0	0	1	0	0	0	2	0	0	1	0	0	0	0	5	2	1	2	2
1	25	6	1	3			3	1	3	0	0	0	0	0	0	0	0	0	0	0	0	1	3	5	3	1	3	0	1	0	0	0	0	1	0	0	3	0	0	0	0	0	1	0	5	3	2	3	3
1	18	6	1	3			3	2	1	1	1	1	0	0	0	0	0	0	0	0	0	0		3	3	1	1	0	0	0	0	1	0	0	0	0	1	0	0	0	0	0	1	0	1	2	2	3	2
1	19	5	4	3			3	3	1	1	0	0	0	0	0	0	0	0	0	0	0	0		3	4	1	3	0	0	0	0	0	1	0	0	0	2	0	0	0	0	0	1	0	5	3	1	3	2
1	20	6	1	3			3	3	1	0	0	0	0	0	0	0	0	0	0	0	0	0		5	3	1	1	0	1	0	0	0	0	1	0	0	1	0	1	0	1	1	0	1	1	3	2	3	1
1	21	2	1	3			3	3	2	1	0	0	0	0	1	0	0	0	0	0	0	0		5	3	2	1	0	0	0	0	0	0	1	0	0	1	0	0	0	0	0	1	0	1	2	1	3	1
1	19	6	1	3			3	1	2	1	0	0	0	0	0	0	0	0	0	1	0	0		5	4	1	3	0	0	1	0	0	0	0	0	0	3	0	0	0	0	0	1	0	5	3	2	2	1
1	23	6	5	1	0		3	2	2	1	1	0	0	0	0	0	0	0	0	0	0	0		5	4	1	3	0	0	0	0	0	1	0	0	0	3	0	0	0	0	0	1	0	5	3	3	3	3
1	20	6	1	3			3	3	2	1	0	0	0	0	0	0	0	1	0	0	0	0		2	1	2	1	0	0	0	0	0	1	0	0	0	1	0	1	0	0	0	0	0	5	2	2	2	2
0	23	6	1	3			3	3	1	1	0	0	0	0	0	0	0	0	0	1	0	1	2	5	4	1	3	0	0	0	0	0	1	0	0	0	3	0	0	1	0	0	0	0	1	3	1	3	2
1	20	6	1	3			3	3	2	0	0	0	0	0	0	0	0	0	0	0	0	0		4	1	2	2	0	0	0	0	0	0	1	0	0	3	0	0	0	0	0	1	0	5	2	2	3	1
1	23	6	1	3			3	3	3	1	1	0	0	0	0	0	0	0	0	0	0	0		2	5	2	1	0	0	0	0	1	0	0	0	0	3	0	1	0	0	0	0	0	5	3	2	3	3
0	22	4	1	3			3	2	2	1	0	0	0	0	0	1	0	0	0	0	0	0		5	4	1	3	0	0	1	0	0	0	0	0	0	3	0	1	0	1	1	1	1	5	3	3	3	1
0	19	6	4	3			3	3	2	0	0	0	0	0	0	0	0	0	0	0	0	0		3		1	1	0	1	0	0	0	1	0	0	0	3	0	1	0	0	0	0	0	5	2	2	3	2
0	29	6	5	3			3	3	3	1	0	0	0	0	0	0	0	0	0	1	0	0		5	4	2	3	0	0	0	0	0	0	1	0	0	3	0	1	0	0	0	0	0	5	3	1	3	2
1	21	6	1	3			3	3	2	1	0	0	0	0	1	0	0	0	0	0	0	0		5	3	1	3	0	0	1	0	0	0	0	0	0	1	0	0	0	0	0	1	0	5	3	2	3	2
0	20	4	1	3			3	3	2	0	0	0	0	0	0	0	0	0	0	0	0	0		3		2	1	0	0	0	0	0	1	0	0	0	3	0	0	0	0	0	1	0	1	2	2	3	1
1	24	6	1	3			3	3	2	1	1	0	0	0	0	0	0	0	0	0	0	0		5	3	1	1	0	0	0	0	0	1	0	0	0	3	0	0	0	0	0	1	0	5	3	1	3	2
0	28	6	5	1	1	2	3	1	2	0	0	0	0	0	0	0	0	0	0	0	0	0		1	4	2	3	0	0	0	0	1	0	0	0	0	3	1	1	0	1	0	0	0	5	3	2	2	1
0	21	6	4	3			3	3	2	1	1	0	0	0	0	0	0	0	0	0	0	0		2	4	2	3	0	0	0	0	0	1	0	0	0	3	0	0	0	0	0	1	0	5	3	2	3	1
0	21	4	1	3			3	3	2	0	0	0	0	0	0	0	0	0	0	0	0	0		2	1	2	1	0	0	0	0	0	1	0	0	0	1	0	0	1	0	0	0	0	3	2	2	2	2
0	22	4	4	3			3	3	3	0	0	0	0	0	0	0	0	0	0	0	0	0		3		2	1	0	0	0	0	0	1	0	0	0	3	0	0	0	0	0	1	1	5	3	3	3	2
0	23	6	4	3			3	3	3	0	0	0	0	0	0	0	0	0	0	0	0	0		5	4	1	1	0	0	0	0	0	0	1	0	0	3	0	0	0	1	0	1	0	5	3	3	3	3
1	27	6	3	1	1	2	3	1	2	0	0	0	0	0	0	0	0	0	0	0	0	1	3	1	5	2	3	0	1	0	0	0	0	1	0	0	3	0	0	0	0	0	1	0	5	3	2	2	1
0	23	4	1	3			3	2	2	0	0	0	0	0	0	0	0	0	0	0	0	0		3		2	2	0	0	0	0	0	0	1	0	0	2	0	0	0	0	0	0	1	3	2	1	1	2
1	22	6	1	3			3	3	1	1	0	0	0	0	1	0	0	0	0	0	0	0		5	4	1	3	0	1	0	0	0	0	0	0	0	3	0	0	0	0	0	1	0	5	3	1	3	3
0	24	6	1	3			3	1	3	1	0	1	0	0	0	0	0	0	0	0	0	1	3	1	3	1	3	0	0	0	0	1	0	1	0	0	3	0	0	0	0	0	1	0	5	3	3	3	2
0	29	6	1	3			3	3	1	1	1	0	0	0	0	0	0	0	0	0	0	0		4	5	2	1	0	0	0	0	0	1	0	0	0	1	0	1	0	0	0	0	1	5	2	1	2	2
0	23	6	1	3			3	3	3	0	0	0	0	0	0	0	0	0	0	0	0	0		5	4	1	3	0	0	0	0	0	1	0	0	0	3	0	0	0	0	0	1	0	5	3	3	3	1
1	20	6	1	3			3	3	2	0	0	0	0	0	0	0	0	0	0	0	0	0		2	3	1	3	0	0	0	0	0	0	1	0	0	3	0	1	0	0	0	0	0	1	3	2	3	1
1	21	6	4	3			3	3	2	0	0	0	0	0	0	0	0	0	0	0	0	0		2	4	1	3	0	0	0	0	0	0	1	0	0	3	0	1	0	0	0	0	0	5	2	1	3	2
1	19	6	1	3			3	3	2	1	0	0	0	0	0	0	0	0	0	1	0	0		4	3	1	3	0	0	0	0	0	0	1	0	0	3	0	1	0	0	0	0	0	5	2	2	3	2
1	21	6	1	3			3	2	2	1	1	0	1	0	1	1	0	1	0	0	0	0		4	1	2	1	0	0	1	0	0	0	0	0	0	2	0	0	1	0	0	0	0	3	2	1	1	2
0	23	6	1	3			3	3	3	0	0	0	0	0	0	0	0	0	0	0	0	0		5	3	1	3	0	0	0	0	0	0	1	0	0	2	0	0	0	1	0	0	0	5	3	1	1	2
0	30	6	1	3			3	3	2	1	0	1	0	0	0	0	0	0	0	0	0	0		2	4	1	3	0	0	0	0	0	1	0	0	0	3	0	0	0	1	0	1	0	4	3	1	3	2
1	20	6	1	3			3	3	3	1	1	1	1	0	1	0	1	1	1	1	0	0		3		1	2	0	0	0	0	1	0	0	0	0	1	0	0	0	0	0	1	0	1	2	1	3	2
1	20	6	4	3			3	3	2	0	0	0	0	0	0	0	0	0	0	0	0	0		3	1	2	2	0	1	0	0	0	0	0	0	0	3	0	0	0	0	1	0	0	5	3	1	1	2
1	29	2	1	3			3	2	2	1	1	0	0	0	0	0	0	0	0	0	0	0		5	4	2	1	0	0	0	0	0	1	0	0	0	1	0	0	0	0	0	1	0	4	2	2	2	2
1	23	6	1	1	1	2	3	3	3	1	0	0	0	0	0	0	0	1	0	0	0	0		2	3	1	3	0	0	0	0	0	1	0	0	0	3	0	0	0	0	0	1	0	5	3	3	3	2
1	29	6	1	3			3	1	3	1	0	0	0	0	0	0	0	1	0	0	0	0		3	3	1	3	0	0	0	0	0	1	0	0	0	2	0	0	0	0	1	0	1	1	1	1	3	2
1	22	2	1	3			3	3	2	1	1	0	0	0	0	0	0	1	0	1	0	0		4	1	2	3	0	0	0	0	0	1	0	0	0	2	0	1	0	0	0	0	0	3	2	2	2	2
0	18	6	4	3			3	3	3	1	1	0	0	0	0	0	0	0	0	0	0	0		2	3	1	1	0	0	0	0	1	0	0	0	0	3	0	0	0	0	0	1	1	1	2	2	3	3
1	20	1	1	3			3	3	2	0	0	0	0	0	0	0	0	0	0	0	0	0		2	4	2	3	0	1	0	0	0	0	0	0	0	3	0	0	0	0	0	1	0	1	3	3	3	1
1	21	6	1	3			3	1	2	1	0	0	0	0	0	0	0	0	0	0	0	0		1	3	1	1	0	0	0	0	0	0	1	0	0	3	0	1	0	0	0	0	0	5	3	3	3	1
1	22	6	1	3			3	3	2	0	0	0	0	0	0	0	0	0	0	0	0	0		3		1	3	1	0	0	0	0	0	0	0	0	3	0	1	0	0	0	1	1	5	2	2	1	1
1	19	6	1	3			3	1	3	1	1	0	0	0	0	0	0	0	0	0	0	0		2	4	1	1	0	1	0	0	0	0	0	0	0	1	0	0	0	0	1	0	1	2	3	2	2	1
1	29	6	7	3			3	3	2	1	1	0	0	0	0	0	0	0	0	0	0	0		5	3	1	3	0	1	0	0	0	0	0	0	0	3	0	0	0	0	0	1	0	5	3	3	3	1
1	29	6	1	3			3	1	3	1	0	0	0	0	0	0	0	1	0	0	0	0		3	1	1	3	0	0	0	0	0	1	0	0	0	3	0	0	0	0	0	0	1	1	1	1	3	2
1	29	3	1	3			3	2	2	1	1	0	0	0	0	0	0	0	0	0	0	0		5	4	1	1	0	0	0	0	0	1	0	0	0	1	0	0	0	0	0	1	0	4	2	2	1	2
1	20	6	1	3			3	3	2	1	1	0	0	0	0	0	0	0	0	0	0	0		2	4	1	1	0	0	0	0	0	0	1	0	0	3	0	0	0	0	0	1	0	1	2	2	3	2
1	23	6	1	3			3	3	2	1	0	1	0	0	0	0	0	0	0	0	0	0		3	4	1	3	0	0	0	0	0	1	0	0	0	3	0	0	0	0	0	1	0	5	3	1	3	3
1	21	6	1	3			3	3	2	0	0	0	0	0	0	0	0	0	0	0	0	0		2	4	1	1	0	0	0	0	0	1	0	0	0	1	0	1	0	0	0	0	0	1	3	2	2	2
1	31	6	5	1	1	2	3	3	2	0	0	0	0	0	0	0	0	0	0	0	0	0		3		2	1	0	0	0	0	0	0	0	0	1	1	0	0	0	0	0	1	0	3	2	2	2	1
1	22	6	1	3			3	3	2	0	0	0	0	0	0	0	0	0	0	0	0	1	3	3	4	1	1	0	0	0	0	0	0	1	0	0	2	0	0	1	0	0	0	0	5	2	1	1	2
1	23	4	1	3			3	2	3	1	0	1	0	0	0	0	0	0	0	0	0	0		3	4	1	3	0	0	1	0	0	0	0	0	0	3	0	0	0	0	0	1	0	5	3	1	3	2
1	23	6	1	3			3	3	1	1	0	0	0	0	1	0	0	0	0	0	0	0		2	4	1	3	0	0	0	0	0	1	0	0	0	1	0	1	0	1	0	0	0	5	3	2	3	2
1	19	5	1	3			3	3	2	1	0	0	0	0	0	0	0	0	0	1	0	1	2	2	4	1	3	0	0	0	0	0	1	0	0	0	3	0	0	0	0	0	0	1	5	3	1	1	3
0	23	6	1	3			3	3	2	1	0	0	0	0	1	0	0	0	0	0	0	0		2	4	1	1	0	0	0	0	0	1	0	0	0	3	0	1	0	0	0	0	0	5	3	2	2	2
1	18	6	1	3			3	3	2	0	0	0	0	0	0	0	0	0	0	0	0	0		5	4	1	3	0	0	0	0	0	1	0	0	0	3	0	0	0	0	0	1	0	2	3	3	3	3
1	21	6	1	3			3	3	2	0	0	0	0	0	0	0	0	0	0	0	0	0		5	4	1	3	0	0	0	0	0	1	0	0	0	1	0	0	0	0	0	0	1	5	3	1	2	1
1	19	6	1	3			3	3	2	0	0	0	0	0	0	0	0	0	0	0	0	0		5	4	2	2	0	0	0	0	0	0	0	0	1	3	0	0	0	0	0	1	0	3	2	2	3	1
1	24	6	1	3			3	4	2	1	1	0	0	0	0	0	0	0	0	0	0	0		1	4	1	3	0	0	0	0	0	1	0	0	0	3	0	0	1	0	0	0	0	1	3	2	3	3
1	19	6	1	3			3	3	2	0	0	0	0	0	0	0	0	0	0	0	0	0		3	4	1	3	0	0	0	0	0	1	0	0	0	3	0	0	0	0	0	1	0	1	3	2	3	1
1	22	4	1	3			3	2	3	0	0	0	0	0	0	0	0	0	0	0	0	0		3	4	1	1	0	0	0	0	0	1	0	0	0	1	0	0	0	0	0	1	0	1	1	1	2	2
0	19	6	4	3			3	3	2	0	0	0	0	0	0	0	0	0	0	0	0	0		2	3	2	1	0	1	0	0	0	0	0	0	0	3	0	0	0	0	0	0	1	1	3	2	2	1
1	54	6	5	1	0		3	3	2	1	0	0	0	0	1	0	0	0	0	0	0	0		4	3	2	1	0	0	0	0	0	1	0	0	0	3	0	0	0	0	0	0	1	5	2	2	2	1
1	19	6	1	3			3	3	2	0	0	0	0	0	0	0	0	0	0	0	0	0		3	4	1	3	0	0	0	0	0	1	0	0	0	2	0	0	0	0	0	1	0	1	2	2	3	1
1	22	6	1	3			2
1	29	6	1	3			3	2	1	1	0	0	0	0	0	0	0	0	0	1	0	0		3		2	2	0	0	0	0	0	0	1	0	0	2	0	0	1	0	0	0	0	3	1	1	2	2
1	22	6	1	3			3	1	2	0	0	0	0	0	0	0	0	0	0	0	0	0		5	4	1	1	0	0	0	0	0	1	0	0	0	1	0	0	0	0	0	1	0	5	3	1	3	2
0	20	6	1	3			2
0	19	6	4	3			3	3	2	0	0	0	0	0	0	0	0	0	0	0	0	0		5	3	1	3	0	1	0	0	0	0	0	0	0	3	0	0	0	0	0	0	1	1	3	2	3	1
0	20	6	3	3			3	1	2	1	0	0	0	0	0	0	0	1	0	0	0	0		3	4	2	1	0	0	0	0	0	1	1	0	0	3	0	0	0	1	1	1	0	5	2	2	2	1
1	20	6	1	3			2
1	17	6	4	3			3	3	2	0	0	0	0	0	0	0	0	0	0	0	0	0		2	4	1	1	0	1	0	0	0	0	0	0	0	1	0	0	0	0	0	1	1	5	2	2	2	1
1	22	4	1	3			3	2	1	1	0	0	0	0	0	0	0	0	0	0	1	0		5	4	1	3	0	0	1	0	0	0	0	0	0	1	0	0	0	0	0	0	1	3	3	3	3	3
0	22	6	5	3			3	1	3	1	0	0	0	0	0	0	0	0	0	0	0	1	3	1	4	2	1	0	0	0	0	0	0	1	0	0	3	0	0	0	0	0	1	0	5	2	2	3	1
1	29	6	6	3			2
1	18	6	1	3			3	3	2	0	0	0	0	0	0	0	0	0	0	0	0	0		3	3	2	3	0	0	0	0	0	1	0	0	0	3	0	1	0	0	0	0	0	2	3	2	3	1
0	22	6	1	1	1	1	3	2	3	1	0	0	0	0	0	0	0	0	0	1	0	0		5	4	1	2	0	0	0	0	0	1	0	0	0	2	0	0	0	0	0	1	1	1	3	1	1	2
1	22	6	1	3			3	1	2	1	0	1	0	0	0	0	0	0	0	0	0	0		5	4	2	3	0	1	0	0	0	0	0	0	0	3	1	1	1	0	1	1	1	1	2	1	3	3
1	19	4	4	3			3	4	3	1	0	0	0	0	0	0	0	0	0	0	0	0		1	4	1	3	0	0	0	0	0	0	1	0	0	3	0	1	0	1	0	0	0	5	3	3	3	1
1	22	6	1	3			3	3	1	1	0	0	0	0	0	1	0	0	0	0	0	0		5	4	1	3	0	0	0	0	0	1	0	0	0	3	0	0	1	0	0	0	0	5	3	3	3	3
0	31	6	3	1	1	1	3	3	1	0	0	0	0	0	0	0	0	0	0	0	0	0		3	5	2	3	0	0	0	0	0	1	0	0	0	3	0	0	0	0	0	0	1	5	3	1	1	3
1	21	4	1	3			3	3	1	1	0	1	0	0	0	0	0	0	0	0	0	0		4	5	2	1	0	0	0	0	0	1	0	0	0	1	0	0	0	0	0	1	0	1	2	2	1	2
1	35	6	5	1	1	2	3	3	1	1	0	0	0	0	0	0	0	0	1	0	0	0		5	3	2	3	0	0	0	0	0	1	0	0	0	3	0	0	0	0	0	0	1	5	3	3	3	3
0	21	6	1	3			2
1	25	6	1	3			3	3	2	1	0	1	0	0	0	0	0	0	0	0	0	0		3	1	2	1	0	0	0	0	0	1	0	0	0	3	0	0	1	0	0	0	0	2	2	1	3	1
1	22	6	1	3			3	3	2	1	1	0	0	1	0	0	0	0	0	0	0	0		3	3	1	1	0	0	0	0	0	1	0	0	0	1	0	0	0	0	0	1	1	1	1	1	3	1
1	20	6	4	3			3	1	3	1	1	0	0	0	0	0	0	0	0	0	0	1	2	1	4	1	1	0	1	0	0	0	0	0	0	0	1	0	1	0	0	0	0	0	5	2	2	2	2
1	20	6	1	3			3	3	2	1	1	0	0	0	0	0	0	0	0	0	0	0		2	4	1	1	0	0	0	0	0	1	0	0	0	3	0	0	0	0	0	1	0	2	2	2	2	2
1	29	6	3	3			3	1	3	1	0	0	0	0	0	0	0	1	0	0	0	0		3	4	2	2	0	0	0	0	0	1	0	0	0	1	0	0	1	0	0	1	0	1	2	1	2	2
1	22	6	1	3			3	3	2	1	0	0	0	0	0	0	0	0	1	0	0	0		5	4	1	1	0	0	1	0	0	0	0	0	0	3	0	0	0	0	0	1	0	5	2	2	3	1
0	19	4	4	3			3	1	3	0	0	0	0	0	0	0	0	0	0	0	0	0		1	4	1	3	0	1	0	0	0	1	0	0	0	3	0	1	0	1	1	1	0	1	3	3	3	1
1	23	6	1	1	1	2	3	3	2	1	1	0	0	0	0	0	0	0	0	0	0	0		5	4	1	3	0	0	0	0	0	1	0	0	0	3	0	0	0	0	0	1	0	2	2	1	3	1
1	23	6	1	3			3	3	2	0	0	0	0	0	0	0	0	0	0	0	0	0		3	3	1	2	0	0	0	0	0	0	1	0	0	1	0	0	0	0	0	1	0	3	2	1	3	2
1	23	6	1	3			3	1	2	1	0	0	0	0	0	0	0	0	0	1	0	0		1	3	1	1	0	0	0	0	0	0	1	0	0	3	0	1	0	0	0	0	0	1	3	2	3	3
1	20	6	4	3			3	3	2	1	0	0	0	0	0	0	0	1	0	0	0	0		5	4	1	3	0	0	0	0	0	1	0	0	0	3	0	0	0	0	0	1	0	1	3	2	2	3
0	20	6	1	3			3	3	2	0	0	0	0	0	0	0	0	0	0	0	0	0		3		2	1	0	0	0	0	1	0	0	0	0	1	0	1	0	0	0	0	0	1	2	1	3	1
1	24	6	5	3			3	2	2	1	0	0	0	0	0	0	1	0	0	0	0	0		5	4	2	3	0	0	0	0	0	1	0	0	0	3	0	0	1	0	0	0	0	5	2	3	3	2
1	25	4	6	3			3	3	2	1	0	0	0	0	0	0	0	1	0	0	0	0		5	4	1	3	0	0	0	1	0	0	0	0	0	3	0	1	0	0	0	0	0	5	3	3	2	1
1	31	5	2	1	1	1	3	1	2	1	1	0	0	0	0	0	0	0	0	0	0	1	2	5	4	1	2	0	1	1	0	0	0	0	0	0	3	0	0	0	0	0	1	0	3	1	1	3	1
1	22	6	1	3			3	2	2	0	0	0	0	0	0	0	0	0	0	0	0	0		5	4	1	1	0	1	0	0	0	0	0	0	0	3	0	0	0	0	0	1	0	5	2	1	3	2
1	28	2	5	1	1	2	3	2	3	1	0	0	0	0	0	0	0	0	0	0	0	0		5	3	1	3	0	0	1	0	0	0	0	0	0	3	0	0	0	0	1	0	1	5	3	1	3	2
1	23	2	1	3			3	1	1	1	0	0	1	0	0	0	0	0	0	0	0	0		1	4	1	2	0	1	0	0	0	0	0	0	0	1	0	0	0	0	0	1	0	1	3	3	3	3
1	19	6	1	3			3	1	2	1	0	1	0	0	0	0	0	0	0	0	0	0		1	3	2	3	0	0	0	0	0	1	1	0	0	3	0	0	0	0	0	1	0	5	3	3	3	1
1	22	4	1	1	1	1	3	4	2	0	0	0	0	0	0	0	0	0	0	0	0	0		5	4	1	3	0	1	0	0	0	0	0	0	0	3	0	0	0	0	0	1	0	5	3	1	1	2
1	30	2	5	3			3	3	2	0	0	0	0	0	0	0	0	0	0	0	0	0		3	4	2	2	0	0	0	0	0	1	0	0	0	3	0	0	0	0	0	1	0	5	3	1	3	2
1	26	2	1	3			3	2	2	0	0	0	0	0	0	0	0	0	0	0	0	0		5	2	2	3	0	0	1	0	0	0	0	0	0	2	0	0	0	0	0	1	0	3	3	2	3	3
0	31	1	1	1	1	1	3	3	2	1	0	0	0	0	0	0	0	0	0	0	0	1	2	4	1	2	2	0	0	0	0	0	0	1	0	0	1	0	1	0	0	0	0	0	5	2	2	2	2
1	19	2	1	3			3	3	2	1	1	0	0	0	0	0	0	0	0	0	0	0		2	4	1	3	0	0	1	0	0	1	0	0	0	3	0	1	0	0	0	0	0	4	3	1	1	2
1	30	2	5	3			3	1	2	0	0	0	0	0	0	0	0	0	0	0	0	0		1	4	1	3	0	0	0	0	0	1	0	0	0	1	0	0	0	0	0	1	0	1	3	3	3	3
1	20	2	1	3			3	2	2	1	0	0	0	1	0	0	0	0	0	0	0	0		5	3	1	2	0	0	1	1	0	0	0	0	0	2	0	1	0	0	0	0	0	1	3	1	3	2
1	21	5	7	3			3	3	2	1	0	0	1	0	0	0	0	0	0	0	0	0		5	4	1	3	0	0	0	0	0	1	0	0	0	3	0	0	0	0	0	1	0	1	3	1	1	3
1	21	6	1	3			3	3	2	0	0	0	0	0	0	0	0	0	0	0	0	0		3		2	3	0	0	1	0	0	0	0	0	0	3	0	0	0	0	0	1	0	5	3	1	2	1
1	29	5	1	3			3	3	3	1	0	0	0	0	0	0	0	0	0	0	0	0		5	4	2	3	0	0	0	0	0	1	0	0	0	3	0	0	0	0	0	0	1	5	3	2	3	3
0	32	6	5	1	1	2	3	3	2	1	0	1	0	0	0	0	0	0	0	0	0	0		2	3	1	1	0	0	0	0	0	1	0	0	0	3	0	0	0	0	0	0	1	5	2	2	2	3
1	29	6	5	1	1	2	3	3	2	0	0	0	0	0	0	0	0	0	0	0	0	0		4	1	2	2	0	0	1	0	0	0	0	0	0	2	1	0	0	0	0	0	0	3	2	1	1	1
1	31	3	5	1	1	2	3	1	2	0	0	0	0	0	0	0	0	0	0	0	0	1	3	1	5	2	1	0	1	0	0	0	0	0	0	0	3	1	0	0	0	0	0	0	3	3	1	2	1
1	24	6	1	1	0		3	3	2	0	0	0	0	0	0	0	0	0	0	0	0	0		3		2	1	0	0	0	0	0	1	0	0	0	1	0	0	1	0	0	0	0	3	1	1	3	1
0	27	6	5	1	1	1	3	3	2	0	0	0	0	0	0	0	0	0	0	0	0	0		5	4	1	1	0	0	0	0	1	0	0	0	0	1	0	0	0	0	0	0	0	3	2	2	2	2
0	18	6	1	3			3	3	2	1	0	1	0	0	0	0	0	0	0	0	0	0		2	4	1	3	0	0	0	0	0	1	0	0	0	3	0	1	0	0	0	0	0	1	3	2	3	1
1	33	3	5	1	1	2	3	3	1	1	0	0	0	0	0	0	0	0	0	0	0	1	2	5	4	1	2	0	0	0	0	0	0	1	0	0	2	0	0	1	0	0	0	1	1	1	1	1	2
0	25	6	5	3			3	3	2	0	0	0	0	0	0	0	0	0	0	0	0	0		5	4	1	3	0	0	0	0	0	1	1	0	0	3	0	1	0	0	1	1	0	5	3	3	3	3
1	19	6	4	3			3	3	2	1	0	0	0	0	0	0	0	0	0	0	0	0		5	4	1	1	0	1	0	0	0	0	0	0	0	1	0	1	0	0	0	0	0	5	3	2	3	3
1	30	6	5	1	1	2	3	3	2	0	0	0	0	0	0	0	0	0	0	0	0	0		4	1	2	3	0	0	0	0	0	0	1	0	0	3	0	1	0	0	0	0	1	5	2	2	2	3
1	26	6	5	1	0		3	1	3	1	0	1	0	0	0	0	0	0	0	0	0	0		1	4	1	2	0	0	1	0	0	0	0	0	0	2	0	0	0	0	0	1	0	1	3	2	2	2
1	31	6	1	1	1	1	3	1	3	0	0	0	0	0	0	0	0	0	0	0	0	1	3	5	4	1	3	0	1	0	0	0	0	1	0	0	3	0	0	0	1	0	0	0	5	3	2	3	3
0	23	6	5	3			3	3	2	0	0	0	0	0	0	0	0	0	0	0	0	0		2		2	1	0	1	0	0	0	0	0	0	0	1	0	0	1	0	0	0	0	5	2	2	2	2
0	18	6	4	3			3	3	2	0	0	0	0	0	0	0	0	0	0	0	0	1	2	2		2	1	0	0	0	0	0	1	0	0	0	1	0	0	0	1	0	0	0	1	2	2	3	1
1	18	6	4	3			3	2	2	1	0	0	0	0	0	0	0	1	0	0	0	0		2	4	2	3	0	0	0	0	0	0	1	0	0	3	0	0	0	0	0	1	0	1	2	2	2	1
0	32	6	6	1	1	1	3	3	2	1	0	0	0	0	0	0	0	0	0	0	1	0		5	3	1	3	0	0	0	0	0	1	0	0	0	3	0	1	0	0	0	0	0	5	3	1	3	3
0	30	6	6	3			3	1	3	1	1	0	0	0	0	0	0	0	0	0	0	0		1	3	1	2	0	0	0	0	1	0	0	0	0	2	0	1	0	0	0	0	0	1	3	1	2	1
1	19	6	1	3			3	3	2	1	0	1	0	0	0	0	0	0	0	0	0	0		2	4	1	3	0	0	0	0	0	1	0	0	0	3	0	0	0	0	0	1	0	1	3	1	1	3
1	18	6	1	3			3	1	2	1	0	0	0	0	0	0	0	0	0	1	0	0		2	5	1	1	0	0	0	0	0	1	0	0	0	3	0	0	0	0	0	0	1	2	2	1	2	1
1	27	6	1	1	1	1	3	3	2	0	0	0	0	0	0	0	0	0	0	0	0	0		5	4	2	3	0	0	0	0	0	0	1	0	0	3	0	0	0	0	0	1	0	5	3	1	3	3
0	22	6	1	3			3	2	2	0	0	0	0	0	0	0	0	0	0	0	0	0		4	1	2	1	0	0	0	0	0	1	0	0	0	1	0	1	0	0	0	0	0	3	2	2	1	1
0	33	6	1	1	1	1	3	3	2	0	0	0	0	0	0	0	0	0	0	0	0	0		5	4	1	3	0	0	0	0	0	1	0	0	0	3	0	0	0	0	0	1	0	5	3	3	3	3
0	28	6	1	1	1	1	3	1	1	0	0	0	0	0	0	0	0	0	0	0	0	0		1	5	2	3	0	1	0	0	0	0	0	0	0	3	0	1	0	0	0	0	0	2	3	2	3	1
0	19	6	1	3			3	1	2	1	0	1	0	0	0	0	0	0	0	0	0	1	3	1	4	1	1	0	0	0	0	0	1	0	0	0	1	0	0	0	0	0	1	0	1	2	2	3	2
0	19	6	1	3			3	3	2	0	0	0	0	0	0	0	0	0	0	0	0	0		2	6	2	1	0	0	0	0	0	0	1	0	0	1	0	0	0	0	0	0	1	1	2	2	2	2
0	30	5	4	3			3	3	3	1	0	0	0	0	0	0	0	1	0	0	0	0		2	4	2	1	0	0	0	0	0	1	0	0	0	3	0	1	0	0	0	0	0	1	2	1	2	2
1	21	5	1	3			3	1	2	1	1	0	1	0	0	0	0	0	0	0	0	0		1	4	1	1	0	1	0	0	0	0	0	0	0	1	0	1	0	0	0	1	0	5	2	1	2	1
1	19	6	1	1	1	2	3	1	2	1	0	0	0	0	0	0	0	1	0	0	0	0		3	4	2	3	0	0	0	0	0	1	0	0	0	1	0	0	0	0	0	1	0	4	2	2	2	1
0	20	6	1	3			3	3	2	1	0	0	0	0	1	0	0	0	0	0	0	0		2	4	1	3	0	0	0	0	0	1	0	0	0	3	0	0	0	0	0	1	0	1	3	2	2	1
0	25	6	1	1	1	1	3	1	2	1	0	0	0	0	0	0	0	0	0	1	0	1	2	1	3	1	3	0	1	0	0	0	0	0	0	0	3	0	1	0	0	0	0	0	5	3	3	3	1
1	30	6	4	3			3	2	1	1	0	0	0	0	1	0	0	0	0	0	0	0		5	4	1	3	0	0	0	0	0	1	0	0	0	3	0	0	0	0	0	0	1	5	3	1	1	2
1	18	6	1	3			3	3	2	0	0	0	0	0	0	0	0	0	0	0	0	0		4	1	1	3	0	1	0	0	0	0	0	0	0	3	0	0	0	1	0	0	0	1	1	3	3	2
1	21	6	1	3			3	1	3	1	0	0	0	0	0	1	0	0	0	1	0	0		2	3	1	2	0	0	0	0	0	1	0	0	0	1	0	0	0	0	0	1	0	1	3	1	1	2
0	26	6	1	3			3	2	2	1	1	0	0	0	0	0	0	0	0	0	0	0		3	5	1	2	1	0	0	0	0	0	0	0	0	1	0	0	0	0	0	0	1	2	1	2	2	2
1	18	6	4	3			3	3	2	1	0	0	0	0	1	0	0	0	0	0	0	0		5	3	1	1	0	0	0	0	0	1	0	0	0	1	0	0	0	0	0	1	0	1	3	3	3	1
1	19	6	1	3			3	1	2	1	1	0	0	0	0	0	0	0	0	0	0	0		1	4	1	3	0	0	0	0	0	1	0	0	0	1	0	0	0	0	0	1	0	5	3	1	3	1
1	18	6	4	3			3	3	2	0	0	0	0	0	0	0	0	0	0	0	0	0		3		2	1	0	0	0	0	0	0	0	0	0	1	0	0	1	0	0	0	0	5	2	2	2	1
0	20	6	1	3			3	3	2	1	0	0	0	0	1	0	0	0	0	0	0	0		2	4	1	1	0	0	0	0	0	1	0	0	0	1	0	0	0	0	0	1	0	1	3	3	3	2
0	20	6	4	3			3	3	2	1	0	1	0	0	0	0	0	0	0	0	0	0		3	4	2	1	0	0	0	0	0	0	1	0	0	1	0	0	0	0	0	1	0	2	2	2	1	2
0	19	6	1	3			3	3	2	0	0	0	0	0	0	0	0	0	0	0	0	1	2	2	4	2	3	0	0	0	0	0	1	0	0	0	1	0	0	0	0	0	1	0	5	2	2	2	2
0	31	6	4	3			3	1	2	0	0	0	0	0	0	0	0	0	0	0	0	0		5	4	1	3	0	0	1	0	0	0	0	0	0	3	0	0	0	1	0	0	0	1	3	3	3	3
1	25	6	1	1	0		3	3	2	0	0	0	0	0	0	0	0	0	0	0	0	0		2	4	2	3	0	0	1	0	0	0	0	0	0	1	0	1	0	0	0	0	0	5	2	1	3	2
0	29	6	1	3			3	3	2	0	0	0	0	0	0	0	0	0	0	0	0	0		2	4	2	3	0	0	0	0	0	1	0	0	0	1	0	0	0	1	0	0	0	1	3	1	3	2
0	29	6	5	1	1	2	3	3	2	0	0	0	0	0	0	0	0	0	0	0	0	0		2	3	1	1	0	0	0	0	0	1	0	0	0	1	0	0	0	0	0	0	1	3	3	3	3	3
1	29	6	5	3			3	3	2	1	0	0	0	0	0	0	0	0	0	0	0	1	2	3	1	2	1	0	0	0	0	0	1	0	0	0	3	0	0	0	0	0	1	0	3	3	3	3	2
0	20	6	1	3			3	3	2	1	1	0	0	0	0	0	0	0	0	0	0	0		2	3	1	1	0	0	0	0	0	0	1	0	0	1	0	0	0	0	0	1	0	4	2	1	3	2
0	20	6	4	3			3	3	2	1	0	0	0	0	0	0	0	0	0	0	0	0		5	4	2	3	0	0	0	0	0	1	0	0	0	3	0	0	0	0	0	1	0	5	3	2	3	1
1	29	6	1	1	1	2	3	3	2	1	0	0	0	0	1	0	0	0	0	0	0	0		2	4	2	1	0	0	0	0	0	1	0	0	0	1	0	0	0	0	0	1	0	3	2	3	2	1
1	21	6	1	1	1	1	3	3	2	0	0	0	0	0	0	0	0	0	0	0	0	0		5		1	3	0	0	0	0	0	0	1	0	0	3	0	1	0	0	0	0	0	5	3	3	3	1
1	26	6	1	1	1	2	3	1	2	1	0	0	0	0	0	0	1	0	0	0	0	0		3	1	2	1	0	0	0	0	0	1	0	0	0	1	0	0	0	0	0	1	0	3	3	1	3	2
0	19	6	1	3			3	3	3	1	0	0	0	0	0	0	0	1	0	0	0	0		5	4	2	3	0	0	0	0	0	1	0	0	0	3	0	0	0	0	0	1	0	5	3	1	3	2
0	19	6	4	3			3	3	2	0	0	0	0	0	0	0	0	0	0	0	0	0		3	4	2	3	0	0	0	0	1	0	0	0	0	1	0	0	0	0	0	1	0	1	2	2	2	2
1	23	6	1	3			3	3	2	1	0	0	0	0	0	0	0	1	0	0	0	0		3	4	2	1	0	0	0	0	0	1	0	0	0	1	0	0	0	0	0	1	0	2	2	2	2	1
1	20	6	1	3			3	3	2	0	0	0	0	0	0	0	0	0	0	0	0	0		5	4	1	3	0	0	0	0	0	1	0	0	0	1	0	0	0	0	0	0	0	5	3	1	3	1
0	27	6	5	1	1	1	3	3	2	1	0	0	0	0	0	0	0	0	0	1	0	0		5	4	1	3	0	0	0	0	0	0	1	0	0	3	0	0	0	0	0	1	0	5	3	1	3	3
1	21	6	1	3			3	3	2	1	0	0	0	0	1	0	0	0	0	0	0	0		3	4	2	2	0	0	0	0	0	0	1	0	0	3	0	0	0	0	0	1	0	5	3	1	3	2
0	20	6	1	3			3	3	2	1	1	0	0	0	0	0	0	0	0	0	0	0		2	4	2	1	0	0	0	0	0	1	0	0	0	3	0	0	0	0	0	1	0	2	2	1	2	1
0	29	6	1	3			3	3	2	1	0	0	0	0	0	0	0	0	0	0	0	0		4	4	2	1	0	0	0	0	0	1	0	0	0	3	0	0	0	0	0	1	0	5	2	2	3	1
1	18	6	4	3			3	3	2	1	0	0	0	0	0	0	0	1	0	0	0	0		5	4	2	3	0	0	0	0	0	1	0	0	0	3	0	0	0	0	0	1	0	1	3	1	3	2
0	20	6	1	3			3	3	2	1	0	0	0	0	0	1	0	0	0	0	0	0		2	4	2	1	0	0	0	0	0	1	0	0	0	3	0	0	1	0	0	1	1	3	3	2	3	2
0	29	7	5	3			3	3	2	1	1	0	0	0	0	0	0	0	0	0	0	0		4	1	1	3	0	0	1	0	0	0	0	0	0	1	0	0	0	0	0	1	0	5	3	2	2	2
1	21	6	1	3			3	1	2	1	0	0	0	0	1	0	0	0	0	1	0	0		1	4	1	3	0	1	0	0	0	1	0	0	0	3	0	0	0	0	0	1	0	5	3	3	3	3
0	22	6	4	3			3	3	3	0	0	0	0	0	0	0	0	0	0	0	0	0		4	1	2	2	0	0	0	0	0	0	1	0	0	2	0	0	0	1	0	0	0	5	2	2	2	2
1	21	6	1	3			3	3	2	0	0	0	0	0	0	0	0	0	0	0	0	0		5	4	1	3	0	0	0	0	0	1	0	0	0	3	0	0	0	0	0	1	0	5	3	1	3	2
1	22	6	1	3			3	2	3	1	0	0	0	1	0	0	0	0	0	0	0	0		2	3	2	1	0	0	0	0	0	1	0	0	0	2	0	0	1	0	1	1	1	5	2	2	3	1
0	19	6	1	3			3	3	2	1	0	0	0	0	0	0	0	1	0	0	0	0		4	1	2	1	0	0	0	0	0	1	0	0	0	1	0	0	0	0	0	1	0	3	2	2	3	2
1	18	6	4	3			3	3	2	0	0	0	0	0	0	0	0	0	0	0	0	0		2	3	1	1	0	0	0	0	0	1	0	0	0	1	0	0	0	0	0	1	0	1	2	2	3	1
0	19	6	4	3			3	3	2	0	0	0	0	0	0	0	0	0	0	0	0	0		5	4	1	1	0	0	0	0	0	0	1	0	0	1	0	0	1	0	0	0	0	1	3	2	3	1
0	20	6	4	3			3	3	3	1	0	0	0	0	0	0	0	0	0	1	0	0		5	4	1	3	0	0	0	0	0	0	1	0	0	3	0	0	0	0	0	1	0	5	3	2	3	2
1	20	6	4	3			3	3	2	0	0	0	0	0	0	0	0	0	0	0	0	0		2	4	2	1	0	0	0	0	0	1	0	0	0	1	0	0	0	0	0	1	0	5	3	2	3	1
1	29	7	1	1	1	2	3	3	2	0	0	0	0	0	0	0	0	0	0	0	0	1	2	4	5	2	1	0	0	0	0	0	1	0	0	0	3	0	1	0	0	0	0	0	5	2	2	2	2
1	20	6	1	3			3	3	2	0	0	0	0	0	0	0	0	0	0	0	0	0		3		2	3	0	0	1	0	0	0	0	0	0	3	0	0	0	0	0	1	0	1	3	1	1	2
0	18	6	1	3			3	3	2	1	0	0	0	0	1	0	0	0	0	0	0	0		5	4	1	3	0	1	0	0	0	0	0	0	0	3	0	0	0	0	0	1	0	5	3	3	3	2
0	18	6	6	3			3	2	2	0	0	0	0	0	0	0	0	0	0	0	0	0		2	4	1	3	0	0	0	0	0	1	0	0	0	3	0	1	0	0	0	0	0	1	3	2	3	3
1	19	6	4	3			3	3	2	1	0	0	0	0	0	0	0	0	0	0	0	0		2	4	1	3	0	0	0	0	0	1	0	0	0	3	0	0	0	0	0	1	0	5	3	2	3	1
0	19	6	4	1	0		3	2	2	1	1	0	0	0	0	0	0	0	0	0	0	0		2	4	2	3	0	0	1	0	0	1	0	0	0	3	0	0	0	0	0	1	0	5	2	1	1	2
0	18	6	1	3			3	2	2	1	0	1	0	0	0	0	0	0	0	0	0	0		2	3	2	1	0	0	0	1	0	0	0	0	0	3	0	0	0	0	0	1	0	5	2	2	3	2
1	19	6	4	3			3	3	2	0	0	0	0	0	0	0	0	0	0	0	0	0		2	4	2	1	0	0	0	0	0	1	0	0	0	3	0	0	0	0	0	1	0	5	2	2	2	1
1	17	6	1	3			3	3	3	1	0	1	0	0	0	0	0	0	0	0	0	0		5	3	2	1	0	1	0	0	0	0	0	0	0	1	1	1	1	1	1	1	1	5	3	2	3	1
1	17	6	4	3			3	3	2	0	0	0	0	0	0	0	0	0	0	0	0	0		3	3	2	1	0	1	0	0	0	0	0	0	0	3	0	1	1	1	1	1	1	5	3	2	2	2
0	19	6	1	3			3	3	2	1	0	0	0	0	1	0	0	0	0	0	0	0		2	4	1	1	0	0	0	0	0	1	0	0	0	1	0	0	0	0	0	0	1	5	3	1	2	1
0	18	6	4	3			3	3	2	0	0	0	0	0	0	0	0	0	0	0	0	0		5	4	1	3	0	0	0	0	1	0	0	0	0	3	0	0	0	0	0	1	0	5	3	2	3	1
0	18	6	4	2			3	3	2	1	0	0	0	0	0	0	0	1	0	0	0	0		2	4	1	3	0	1	0	0	0	0	0	0	0	3	0	1	0	0	0	0	0	5	3	2	3	2
0	20	6	1	3			3	3	2	0	0	0	0	0	0	0	0	0	0	0	0	0		5	4	2	3	0	0	0	0	0	1	0	0	0	3	0	0	0	0	0	1	0	1	3	3	3	3
0	19	6	4	3			3	3	2	1	0	1	0	0	0	0	0	0	0	0	0	0		3	4	2	3	0	0	0	0	0	1	0	0	0	3	0	0	0	0	0	0	1	4	3	2	1	2
1	18	6	4	3			3	3	2	0	0	0	0	0	0	0	0	0	0	0	0	0		2	4	1	3	0	1	0	0	0	0	0	0	0	3	0	0	0	0	0	1	0	5	3	2	3	1
1	19	6	4	1	0		1																					0	0	0	0	0	0	0	0	0		0	0	0	0	0	0	0
0	19	6	4	3			3	2	2	0	0	0	0	0	0	0	0	0	0	0	0	0		2	4	2	1	0	0	1	0	0	0	0	0	0	1	0	0	0	0	0	1	0	5	3	2	3	2
0	20	6	4	3			3	3	2	1	0	1	0	0	0	0	0	0	0	0	0	0		4	1	2	1	0	0	0	0	0	1	0	0	0	1	0	0	0	0	0	1	0	5	2	1	2	2
0	20	6	1	3			3	3	2	1	0	1	0	0	0	0	0	1	0	0	0	0		5	4	2	1	0	0	1	0	0	0	0	0	0	1	0	1	0	0	0	1	0	3	2	2	2	2
0	18	6	4	3			3	2	2	0	0	0	0	0	0	0	0	0	0	0	0	0		5	4	1	3	0	0	0	0	0	1	0	0	0	1	0	0	0	0	0	1	0	4	3	3	3	1
1	19	6	1	3			3	3	2	0	0	0	0	0	0	0	0	0	0	0	0	0		5	4	2	2	0	0	0	0	0	1	0	0	0	1	0	1	0	0	0	1	0	5	3	2	3	1
0	20	6	4	3			3	3	2	1	0	0	0	0	0	0	0	0	0	0	0	0		3	1	2	1	0	0	0	1	0	0	0	0	0	1	0	0	0	0	0	1	1	3	1	1	1	2
0	20	6	4	3			3	3	2	1	1	0	0	0	0	0	0	0	0	0	0	0		3	3	2	1	0	0	0	1	0	0	0	0	0	1	0	0	0	0	0	1	0	2	1	1	2	2
0	20	6	4	3			3	2	2	0	0	0	0	0	0	0	0	0	0	0	0	0		5	4	1	3	0	0	1	0	0	0	0	0	0	1	0	0	0	0	0	1	0	2	3	2	3	3
0	19	6	1	3			3	3	2	0	0	0	0	0	0	0	0	0	0	0	0	0		2	1	2	3	1	0	0	0	0	0	0	0	0	3	0	1	1	0	1	1	1	5	2	2	3	2
0	20	6	1	3			3	3	2	1	0	0	0	0	0	0	0	1	0	0	0	0		4	3	1	3	0	0	0	0	0	1	0	0	0	3	0	0	0	0	0	0	1	1	3	2	3	2
0	19	6	1	3			3	2	2	1	0	0	0	0	1	0	0	0	0	0	0	0		3	3	2	1	0	0	0	0	0	0	1	0	0	3	0	0	0	0	0	1	0	1	2	2	3	1
0	19	6	1	3			3	3	2	0	0	0	0	0	0	0	0	0	0	0	0	0		3		2	2	0	1	0	0	0	0	0	0	0	3	0	0	0	0	0	1	0	4	3	1	1	2
0	29	6	1	3			3	1	2	1	1	0	0	0	0	1	0	0	0	1	0	0		2	4	2	1	0	0	0	0	0	0	1	0	0	3	0	1	0	1	0	0	0	4	2	2	2	1
1	18	6	1	3			3	2	2	1	0	0	0	0	0	0	0	0	0	0	0	0		5	3	2	1	1	0	0	0	0	0	0	0	0	1	0	0	0	0	0	1	0	5	3	2	3	1
0	20	6	1	3			3	3	2	1	1	0	0	0	0	0	0	0	0	0	0	0		3	4	1	1	0	0	0	0	0	1	0	0	0	3	0	0	0	0	0	1	0	1	2	2	3	1
1	20	6	4	3			3	3	2	0	0	0	0	0	0	0	0	0	0	0	0	0		2	3	2	1	0	0	0	0	0	1	0	0	0	1	0	0	0	0	0	0	1	5	2	2	2	1
0	22	6	4	3			2
1	22	3	1	1	1	1	3	1	3	1	1	0	0	0	0	0	0	0	0	0	0	0		1	1	1	3	0	0	0	0	1	0	0	0	0	3	0	0	0	0	1	0	0	1	3	1	2	3
0	20	6	1	3			3	3	2	1	0	0	0	0	0	0	0	0	0	1	0	0		2	5	2	1	0	0	0	1	0	0	0	0	0	1	0	0	0	0	0	1	0	1	3	2	3	2
0	25	6	5	1	1	1	3	1	3	1	0	1	0	0	0	0	0	0	0	1	0	0		1	4	1	3	0	0	0	0	0	0	1	0	0	3	0	1	0	0	0	0	0	5	3	1	3	1
1	34	3	3	1	1	2	3	3	3	1	0	0	0	0	0	0	0	0	0	1	0	0		4	3	1	3	0	0	0	1	0	0	0	0	0	3	0	0	0	0	0	1	0	1	3	1	2	3
0	24	6	5	1	1	1	3	1	3	1	0	0	0	0	1	0	0	0	0	0	0	0		4	4	2	1	0	0	0	0	0	0	1	0	0	3	0	0	0	0	0	1	0	1	3	3	3	3
0	19	6	4	3			3	3	2	1	0	0	0	0	0	0	0	0	0	0	0	0		5	4	1	3	0	1	0	0	0	0	0	0	0	3	0	0	0	0	0	1	0	5	3	3	3	3
1	20	6	4	3			3	3	2	0	0	0	0	0	0	0	0	0	0	0	0	0		5	4	2	1	0	0	0	0	0	1	0	0	0	3	0	0	0	0	0	1	0	5	2	2	1	2
1	19	6	1	3			3	1	2	0	0	0	0	0	0	0	0	0	0	0	0	0		5	4	1	3	0	0	0	0	0	1	0	0	0	3	0	0	0	1	0	1	0	5	3	3	3	3
1	20	6	1	3			3	1	2	1	0	0	0	0	0	0	0	0	0	0	0	0		3	4	1	3	0	0	1	0	0	0	0	0	0	3	0	0	0	0	0	1	0	1	2	2	3	2
0	29	6	4	3			3	3	3	1	0	0	0	0	0	1	0	0	0	0	0	0		2	4	2	1	0	0	0	0	0	1	0	0	0	3	0	0	0	0	0	1	0	1	2	2	2	2
1	18	6	1	3			3	1	2	1	0	0	0	0	0	0	0	0	0	0	0	0		4	4	1	3	0	1	0	0	0	0	0	0	0	3	0	0	0	0	0	1	0	5	3	1	3	2
0	19	6	4	3			3	3	1	0	0	0	0	0	0	0	0	0	0	0	0	0		5	4	1	3	0	0	0	0	0	0	1	0	0	3	0	1	0	0	0	0	0	1	3	2	3	2
0	20	6	1	3			3	3	2	1	0	0	1	0	0	0	0	0	0	0	0	0		5	4	1	1	0	0	0	0	0	0	1	0	0	3	0	1	0	0	0	1	1	1	3	2	2	1
0	19	6	1	3			3	3	2	0	0	0	0	0	0	0	0	0	0	0	0	0		5	4	1	3	0	0	0	0	0	0	1	0	0	3	0	0	0	0	0	1	1	1	3	3	3	1
1	20	6	1	3			3	3	2	1	0	0	0	0	0	0	0	1	0	0	0	0		2	4	2	1	0	0	0	0	0	0	1	0	0	2	0	0	0	0	0	1	0	1	2	2	2	2
0	19	6	4	3			3	3	2	1	0	0	0	0	0	0	0	1	0	0	0	0		3	3	1	1	0	0	0	0	0	1	0	0	0	1	0	1	0	0	0	1	0	1	2	2	3	1
1	22	6	1	3			3	3	2	0	0	0	0	0	0	0	0	0	0	0	0	0		3		2	2	0	0	0	0	0	0	1	0	0	3	0	0	0	0	0	0	1	3	2	1	3	2
1	22	6	1	3			3	1	2	0	0	0	0	0	0	0	0	0	0	0	0	0		2	4	1	3	0	0	0	0	0	0	1	0	0	3	1	1	1	0	1	1	1	5	3	1	3	2
0	20	6	1	3			3	3	3	0	0	0	0	0	0	0	0	0	0	0	0	0		5	4	1	3	0	0	0	0	0	1	0	0	0	3	0	0	0	0	0	1	0	5	3	2	3	1
0	20	4	1	3			3	3	2	0	0	0	0	0	0	0	0	0	0	0	0	0		2	3	2	1	0	0	0	0	0	0	1	0	0	3	0	0	0	0	0	1	0	4	2	2	2	1
0	19	6	1	3			3	3	2	1	0	0	0	0	0	0	0	0	0	1	0	0		4	1	2	3	0	0	0	0	0	1	0	0	0	3	0	0	0	0	0	1	0	5	3	2	3	2
0	19	6	1	3			3	2	2	0	0	0	0	0	0	0	0	0	0	0	0	0		2	3	1	1	0	0	0	0	0	1	0	0	0	2	0	0	0	0	0	0	1	1	2	1	2	2
0	21	6	1	3			3	3	2	1	0	0	0	0	0	0	0	0	0	0	0	0		3	4	1	2	0	0	0	1	0	1	0	0	0	2	0	0	0	0	0	1	0	5	3	1	1	3
0	20	6	1	3			3	3	2	0	0	0	0	0	0	0	0	0	0	0	0	0		2	4	2	1	0	0	0	0	0	1	0	0	0	3	0	0	0	0	0	1	0	1	2	2	3	1
0	19	6	1	3			3	3	2	1	0	0	0	0	0	0	0	1	0	0	0	0		2	4	1	3	0	0	0	0	0	1	1	0	0	3	1	1	1	0	1	1	0	5	3	3	3	3
1	21	6	1	3			3	3	2	1	1	0	0	0	1	0	0	0	0	0	0	0		3		2	2	0	0	0	0	0	0	1	0	0	2	0	0	0	1	0	0	0	1	2	1	3	1
0	21	6	1	3			3	3	2	1	0	0	0	0	0	0	0	0	0	1	0	0		5	3	1	3	0	0	0	0	0	1	0	0	0	3	0	0	0	0	0	1	0	5	3	3	3	1
0	28	6	1	1	1	1	3	3	2	1	0	0	0	0	0	0	0	1	0	0	0	0		3	1	2	1	0	0	0	0	1	0	0	0	0	1	0	0	0	0	0	1	0	3	2	1	2	1
1	21	5	1	3			2
0	29	6	1	3			3	3	2	1	0	0	0	0	0	0	0	0	0	0	0	0		2		2	1	0	0	0	0	0	0	1	0	0	1	0	0	0	0	0	1	0	1	2	2	2	2
1	20	6	1	3			3	3	2	0	0	0	0	0	0	0	0	0	0	0	0	0		3		2	1	0	0	0	0	0	1	0	0	0	3	0	0	0	0	0	1	0	1	3	2	3	1
0	20	6	1	3			3	3	3	1	0	1	0	0	0	0	0	0	0	1	0	0		5		1	3	0	0	0	0	0	1	0	0	0	3	0	1	1	1	0	1	1	5	3	3	3	3
1	28	3	5	1	1	1	3	1	2	1	0	0	0	0	0	0	0	0	0	0	1	1	2	4	4	2	3	0	0	0	0	1	0	0	0	0	3	0	0	0	0	0	0	1	2	3	2	2	3
1	30	6	1	1	1	1	3	3	2	1	1	0	0	0	0	0	0	0	0	0	0	0		4	1	2	2	0	0	0	0	0	1	0	0	0	3	0	1	1	0	0	0	0	5	1	1	1	2
0	20	6	1	3			3	3	2	1	1	0	0	0	0	0	0	0	0	0	0	0		2	4	2	3	0	0	0	0	0	1	0	0	0	3	0	0	0	0	0	1	0	1	3	3	3	1
0	27	5	1	1	1	2	3	1	3	1	0	0	0	0	1	0	0	0	0	0	0	1	1	4	3	1	3	1	0	0	0	0	0	0	0	0	3	0	0	0	0	0	1	0	1	3	2	2	1
1	31	6	5	1	1	2	3	1	3	0	0	0	0	0	0	0	0	0	0	0	0	0		1	4	1	3	0	0	0	0	1	0	0	0	0	3	0	0	0	1	0	0	0	1	3	2	2	1
0	22	6	2	3			3	1	2	1	0	0	0	0	1	0	0	0	0	0	0	0		3	4	1	2	0	0	1	0	0	0	0	0	0	2	0	0	0	0	1	0	0	5	1	2	3	1
1	34	6	5	3			3	2	3	0	0	0	0	0	0	0	0	0	0	0	0	0		4	5	1	3	0	1	0	0	0	0	0	0	0	3	0	0	0	0	0	1	0	4	3	1	1	1
1	19	6	4	3			3	3	2	1	0	0	0	0	0	0	0	0	0	0	0	0		3	3	1	3	0	0	0	0	0	1	0	0	0	3	0	0	0	0	0	1	0	5	3	1	3	1
0	18	6	1	3			3	3	2	0	0	0	0	0	0	0	0	0	0	0	0	0		3	1	2	2	0	1	0	0	0	0	0	0	0	3	0	0	0	0	0	1	0	5	2	1	3	2
0	24	7	5	3			3	3	2	1	0	0	0	0	0	1	0	0	0	0	0	1	2	1	4	2	1	0	0	0	0	0	1	0	0	0	3	0	0	0	0	0	1	0	5	2	2	2	1
0	19	6	1	3			3	3	2	0	0	0	0	0	0	0	0	0	0	0	0	0		3		2	1	0	0	0	0	0	1	0	0	0	2	0	0	0	0	0	1	0	1	1	1	3	2
0	21	6	1	3			3	3	1	1	0	1	0	0	0	0	0	0	0	0	0	0		2	4	1	3	0	0	0	0	0	0	1	0	0	3	0	0	0	0	0	1	0	5	3	2	3	1
0	19	6	4	3			3	1	2	0	0	0	0	0	0	0	0	0	0	0	0	0		1	4	2	1	0	0	0	0	0	1	0	0	0	1	0	0	0	0	0	1	0	1	3	2	3	1
0	21	6	1	3			3	3	2	0	0	0	0	0	0	0	0	0	0	0	0	0		3	2	2	2	0	0	0	0	0	1	0	0	0	3	0	0	0	1	0	0	0	3	2	1	1	2
0	29	6	5	1	1	2	3	3	2	1	0	0	0	0	1	0	0	0	0	0	0	0		3	3	1	1	0	0	0	0	0	1	0	0	0	1	0	0	0	0	0	1	0	1	2	1	2	2
1	22	6	1	3			3	3	2	1	0	0	0	0	0	0	0	1	0	0	0	0		2	4	2	1	0	1	0	0	0	0	0	0	0	3	0	1	0	0	0	0	0	1	3	1	2	2
1	23	6	1	3			3	2	3	1	0	0	0	0	1	0	0	0	0	0	0	0		3	1	1	1	0	0	0	0	1	0	0	0	0	3	0	0	0	0	0	1	0	1	3	1	3	2
0	30	6	5	3			3	3	1	1	0	0	0	1	0	0	1	0	1	0	1	0		3		1	2	0	0	0	0	0	0	0	0	1	2	0	0	0	0	0	1	0	1	1	1	1	2
0	29	6	2	1	1	1	3	3	2	1	0	0	0	0	0	0	0	0	0	1	0	0		5	4	1	3	0	0	0	0	0	1	1	0	0	3	0	0	0	0	0	1	0	3	3	2	3	3
0	28	6	1	1	1	2	3	3	3	1	0	0	0	0	0	0	0	0	0	1	0	0		4	1	1	2	0	0	0	0	0	0	1	0	0	2	0	0	0	0	0	1	0	1	3	3	3	1
0	26	6	5	3			3	1	2	0	0	0	0	0	0	0	0	0	0	0	0	0		3		2	1	0	0	0	0	0	1	0	0	0	3	0	1	0	0	0	0	0	5	3	2	2	1
0	31	6	5	1	1	2	3	3	2	1	0	0	0	0	0	0	0	0	0	1	0	0		4	1	2	1	0	0	0	0	0	0	1	0	0	3	0	0	0	0	0	1	0	3	2	2	2	2
1	27	6	2	1	1	2	3	2	3	0	0	0	0	0	0	0	0	0	0	0	0	1	1	4	1	1	1	0	0	0	0	0	0	1	0	0	1	1	0	0	0	0	0	0	3	2	1	2	2
1	32	6	1	1	0		3	4	3	1	1	0	0	0	0	0	0	0	0	0	0	0		2	1	1	3	0	0	0	0	0	1	0	0	0	1	0	0	0	0	0	1	0	3	1	1	3	1
0	22	5	5	3			3	3	3	0	0	0	0	0	0	0	0	0	0	0	0	1	1	1	1	1	3	0	0	0	0	1	0	1	0	0	3	0	0	0	0	0	1	0	1	3	2	2	3
1	32	3	3	1	1	1	3	1	1	1	0	0	0	0	0	0	0	0	0	1	1	1	3	2	2	1	1	0	0	0	0	1	0	0	0	0	3	0	0	0	0	0	1	0	1	3	1	3	3
1	38	6	7	3			3	2	2	1	0	0	0	0	1	0	0	0	0	0	0	0		3	4	1	3	0	0	0	0	0	0	0	1	0	3	0	0	0	0	0	0	1	1	2	3	3	3
0	28	6	5	3			3	1	2	0	0	0	0	0	0	0	0	0	0	0	0	1	1	1	4	1	1	0	1	0	0	1	0	0	0	0	1	0	0	0	0	1	0	0	1	3	3	3	1
1	31	1	5	1	1	1	3	3	3	1	0	0	0	0	0	0	0	0	0	0	0	0		3		2	2	0	1	0	0	0	0	0	0	0	2	0	0	0	0	0	0	0	5	1	1	2	2
0	30	1	5	1	0		3	3	3	1	1	0	0	0	0	0	0	0	0	0	0	0		3	5	2	2	0	0	0	0	0	1	0	0	0	3	1	0	0	0	0	0	0	1	1	1	1	2
0	18	6	4	3			3	2	2	0	0	0	0	0	0	0	0	0	0	0	0	0		5	4	2	3	0	0	0	0	0	1	0	0	0	3	0	0	0	0	0	1	0	5	3	1	3	2
0	25	6	3	1	1	1	3	1	3	1	1	1	1	1	1	1	1	1	1	0	1	0		1	4	1	1	0	1	0	0	0	0	0	0	0	1	0	1	0	1	1	1	1	5	3	2	2	3
0	18	6	1	3			3	3	2	0	0	0	0	0	0	0	0	0	0	0	0	0		5	4	1	3	0	1	0	0	0	0	0	0	0	3	0	0	0	0	0	1	1	5	3	2	3	1
1	24	6	1	3			3	3	2	0	0	0	0	0	0	0	0	0	0	0	0	0		5	4	1	3	0	0	0	0	0	0	1	0	0	1	0	0	0	0	0	1	0	5	3	2	3	2
0	29	6	5	1	1	1	3	1	3	1	0	0	0	0	0	0	0	0	0	1	0	1	3	1	4	2	3	0	1	0	0	0	0	0	0	0	1	0	1	0	0	0	1	0	5	3	3	3	3
0	27	6	1	1	1	1	3	1	1	1	0	0	0	0	0	0	0	0	0	0	0	1	3	1	5	2	2	0	1	0	0	0	0	0	0	0	2	0	1	0	0	0	0	0	5	2	1	1	3
0	34	6	1	1	1	1	3	3	2	1	0	0	0	0	0	0	0	0	0	0	1	0		5	4	2	3	0	0	0	0	0	1	0	0	0	3	0	1	0	0	0	0	0	2	3	1	3	3
0	40	6	1	1	1	1	3	1	2	1	0	0	0	0	0	0	0	0	1	0	0	0		5	4	2	3	0	0	0	0	0	1	0	0	0	3	0	1	0	0	0	0	0	3	3	1	3	3
0	39	6	5	1	1	2	3	3	2	1	0	0	0	0	1	0	0	0	0	0	0	0		3	4	2	3	0	1	0	0	0	0	0	0	0	3	0	0	0	1	0	0	0	5	3	3	3	2
1	31	2	5	3			3	3	2	1	1	0	0	0	0	0	0	0	0	0	0	0		2	4	1	3	0	0	0	0	0	1	0	0	0	3	0	0	0	0	0	0	1	5	3	2	3	2
1	28	2	5	3			3	3	2	1	0	0	0	0	0	0	0	1	0	0	0	0		2	3	1	3	0	0	0	0	0	1	0	0	0	2	0	0	0	0	0	1	0	1	3	1	3	2
1	28	6	5	1	1	2	3	3	3	0	0	0	0	0	0	0	0	0	0	0	0	0		4	1	2	1	0	0	0	0	0	1	0	0	0	1	1	0	0	0	0	0	0	3	2	1	2	2
0	30	6	5	1	0		2
0	57	6	5	1	0		3	3	1	1	1	0	0	0	1	1	0	0	0	0	0	0		2	4	1	3	0	0	0	0	0	1	0	0	0	3	0	1	0	0	0	0	0	5	2	1	2	2
1	29	4	5	3			3	1	2	1	1	0	0	0	0	0	0	0	0	0	0	1	3	1	3	1	2	1	0	0	0	0	0	0	0	0	2	0	0	0	0	1	0	0	2	1	3	1	1
1	25	2	1	3			3	3	1	1	0	0	1	0	0	0	0	0	0	0	0	0		5	4	1	3	0	0	0	0	0	1	0	0	0	3	0	1	0	0	0	0	0	1	3	1	2	2
0	33	6	5	3			3	4	2	1	1	0	0	0	0	0	0	0	0	0	0	0		5	1	1	3	0	0	0	0	0	1	0	0	0	3	0	0	0	0	1	0	0	2	3	1	2	1
1	31	3	3	1	1	1	3	1	3	1	1	0	0	0	0	0	0	0	0	0	0	1	2	1	3	1	3	0	0	1	0	0	0	0	0	0	1	0	0	0	0	0	1	0	1	3	1	2	1
0	38	6	3	1	1	1	1																					0	0	0	0	0	0	0	0	0		0	0	0	0	0	0	0
0	25	6	5	1	1	1	3	1	1	1	0	0	0	0	0	0	0	0	0	1	0	1	3	1	4	2	2	0	0	0	0	1	0	0	0	0	3	0	0	0	0	0	1	0	5	3	2	2	1
1	27	6	5	1	1	1	3	3	3	1	0	0	0	0	1	0	0	0	0	0	0	1	3	2	3	2	1	0	0	0	1	0	0	0	0	0	3	0	1	1	0	0	0	0	5	3	1	2	3
1	23	5	1	1	1	2	3	2	2	0	0	0	0	0	0	0	0	0	0	0	0	0		3		2	2	0	0	0	0	0	1	0	0	0	2	0	0	0	0	0	1	0	5	1	1	1	2
0	22	6	4	3			2
1	33	6	6	1	0		3	2	1	1	0	0	0	0	0	0	0	0	0	0	0	0		4	1	2	1	0	0	1	0	0	0	0	0	0	1	1	0	0	0	0	0	0	3	2	1	1	2
1	28	1	1	1	1	2	3	1	3	1	0	0	0	0	0	0	0	1	0	0	0	0		1	1	2	3	0	0	1	0	0	0	0	0	0	3	0	1	0	0	0	0	0	3	3	2	2	2
0	24	6	5	1	1	1	3	1	3	1	0	0	0	0	0	0	0	0	0	0	1	1	3	4	1	1	3	0	0	0	0	0	0	1	0	0	3	0	0	0	0	0	1	0	1	2	2	2	2
1	31	6	3	1	1	1	3	3	3	0	0	0	0	0	0	0	0	0	0	0	0	0		4	3	1	1	0	0	0	0	1	0	0	0	0	3	0	1	0	0	0	1	0	5	2	2	2	1
0	28	3	1	1	1	1	3	1	3	1	0	0	0	0	0	0	0	0	0	0	1	1	1	1	3	1	3	0	0	0	0	1	0	0	0	0	3	0	1	0	0	0	1	0	5	2	2	2	2
0	34	3	1	1	1	1	3	3	3	1	0	0	0	0	0	0	0	0	0	0	1	0		2	3	2	3	0	0	0	0	1	0	0	0	0	3	0	1	0	0	0	0	0	1	3	2	1	2
0	24	3	1	1	1	1	3	3	2	1	0	0	0	0	0	0	0	1	0	0	0	1	1	4	5	1	3	0	0	0	0	1	0	1	0	0	3	0	1	0	0	0	1	0	5	3	1	1	2
0	29	6	1	1	1	1	3	3	1	1	0	0	0	0	0	0	0	0	0	0	1	0		2	3	1	1	0	0	0	0	1	0	0	0	0	1	0	0	0	0	0	1	0	1	3	1	2	2
1	26	5	5	1	1	2	3	3	3	1	0	0	0	0	0	0	0	0	0	0	0	0		5	4	2	3	0	0	0	0	0	1	0	0	0	3	0	1	0	0	0	1	0	5	3	3	3	2
1	39	5	5	1	1	2	3	3	3	1	0	0	0	0	0	0	0	0	0	0	0	0		5	4	2	3	0	0	0	0	0	1	0	0	0	3	0	1	0	0	0	0	0	5	3	1	3	2
0	25	4	1	3			3	3	2	0	0	0	0	0	0	0	0	0	0	0	0	0		3		2	2	0	0	0	0	0	1	0	0	0	2	0	1	0	0	0	1	0	2	1	1	1	2
1	29	6	1	3			3	3	2	1	0	0	0	0	0	0	0	0	0	0	0	0		5	2	1	3	0	1	0	0	0	0	0	0	0	2	0	0	0	0	1	0	0	5	1	1	1	3
1	28	2	1	3			3	1	2	1	0	0	0	0	0	0	1	0	0	0	0	0		5	3	1	3	0	0	0	0	0	1	0	0	0	2	0	0	0	0	0	1	0	2	1	3	3	2
1	16	5	2	3			3	4	2	1	0	0	0	0	0	0	0	0	0	0	0	0		1	4	1	3	0	0	0	0	0	1	0	0	0	3	0	0	0	0	0	0	1	5	3	3	3	2
1	29	2	7	1	1	2	3	4	2	1	0	0	0	0	0	0	0	0	0	0	0	0		1	3	1	1	0	1	1	0	0	0	0	0	0	3	0	0	0	0	0	0	1	1	3	1	2	2
0	17	7	2	3			3	4	2	1	0	0	0	0	0	0	0	0	0	0	0	0		1	3	1	1	0	0	0	0	1	0	0	0	0	1	0	0	1	0	0	1	1	5	3	2	2	2
0	29	2	5	1	0		3	4	2	1	0	0	0	0	0	0	0	0	0	0	0	0		1	3	1	1	0	0	1	0	0	0	0	0	0	3	0	1	1	0	0	0	0	5	3	3	3	1
0	29	1	7	3			3	4	2	1	0	0	0	0	0	0	0	0	0	0	0	0		1	4	1	3	0	1	0	0	0	0	0	0	0	1	0	0	0	0	0	0	1	1	3	3	3	2
1	29	7	1	3			1																					0	0	0	0	0	0	0	0	0		0	0	0	0	0	0	0
1	29	7	2	1	0		1																					0	0	0	0	0	0	0	0	0		0	0	0	0	0	0	0
1	29	7	7	3			1																					0	0	0	0	0	0	0	0	0		0	0	0	0	0	0	0
1	29	7	2	1	0		1																					0	0	0	0	0	0	0	0	0		0	0	0	0	0	0	0
1	29	7	2	1	0		1																					0	0	0	0	0	0	0	0	0		0	0	0	0	0	0	0
1	29	7	1	3			1																					0	0	0	0	0	0	0	0	0		0	0	0	0	0	0	0
0	26	6	5	1	1	2	3	3	1	1	0	0	0	0	0	0	0	1	0	0	0	0		4	1	2	1	0	0	0	0	0	1	0	0	0	3	0	1	0	0	0	0	0	3	3	1	2	2
1	59	6	5	1	1	2	3	3	1	1	0	0	0	0	0	0	0	1	0	0	0	0		5	4	2	3	0	0	0	0	0	1	0	0	0	3	0	1	0	0	0	1	0	5	2	1	2	2
0	29	4	2	3			1																					0	0	0	0	0	0	0	0	0		0	0	0	0	0	0	0
0	23	6	1	1	1	1	3	3	2	1	0	1	0	0	0	0	0	0	0	0	0	0		5	4	1	3	0	0	0	0	0	0	1	0	0	3	0	0	0	0	0	1	0	5	3	1	3	2
0	30	6	5	1	1	1	3	1	3	1	0	0	0	0	0	0	0	1	0	1	0	1	3	1	1	2	2	0	0	0	0	0	0	1	0	0	2	0	1	0	0	0	0	0	3	1	1	2	2
1	32	6	3	1	1	1	3	3	2	0	0	0	0	0	0	0	0	0	0	0	0	0		3	2	2	1	0	0	0	0	0	0	0	1	0	2	0	0	0	0	0	0	1	5	1	1	3	2
1	30	6	4	1	1	2	3	3	2	0	0	0	0	0	0	0	0	0	0	0	0	0		3	4	1	2	0	1	0	0	0	0	0	0	0	3	0	0	0	0	0	1	0	1	3	1	3	2
1	31	6	5	1	1	2	3	4	2	0	0	0	0	0	0	0	0	0	0	0	0	0		1	5	2	1	0	0	0	0	0	1	0	0	0	3	0	1	0	0	1	0	0	5	3	1	2	2
1	24	6	1	1	1	1	3	1	3	1	1	0	0	0	0	0	0	0	0	0	0	0		5	4	1	3	0	0	0	0	0	1	0	0	0	3	0	0	0	0	0	1	0	5	3	3	1	2
1	62	6	5	2			3	1	2	0	0	0	0	0	0	0	0	0	0	0	0	0		1	4	1	2	0	0	0	0	0	0	1	0	0	2	0	0	1	0	0	0	1	5	3	2	3	1
0	26	6	4	3			3	3	2	1	0	0	0	0	1	0	0	0	0	0	0	0		2	3	1	1	0	0	0	0	0	0	1	0	0	3	0	0	0	1	0	0	0	1	1	1	2	3
0	28	6	5	1	1	1	3	3	2	1	1	0	0	0	0	0	0	0	0	0	0	0		5	4	2	3	0	0	0	0	0	0	1	0	0	3	0	1	0	0	0	0	0	3	3	3	3	3
1	19	2	4	3			1																					0	0	0	0	0	0	0	0	0		0	0	0	0	0	0	0
0	28	6	1	3			3	1	3	1	0	0	0	0	0	0	0	1	0	0	0	0		1	4	2	1	0	0	0	0	0	1	0	0	0	3	0	0	0	0	0	1	0	1	3	2	3	3
1	28	6	1	1	1	1	3	1	3	1	0	0	0	0	0	0	0	0	0	0	0	0		2	5	2	3	1	0	0	0	0	0	0	0	0	3	0	1	0	0	0	1	0	5	2	2	2	1
0	28	6	5	3			3	3	2	0	0	0	0	0	0	0	0	0	0	0	0	0		5	4	1	3	0	0	0	0	1	0	0	0	0	3	0	1	0	0	0	0	0	1	3	3	3	3
0	35	6	3	1	1	1	3	4	1	1	0	0	0	0	0	0	0	0	0	0	0	1	3	1	4	1	3	0	1	0	0	0	0	0	0	0	3	0	1	0	0	0	0	0	5	3	3	3	3
1	25	2	7	3			1																					0	0	0	0	0	0	0	0	0		0	0	0	0	0	0	0
1	25	6	5	1	1	2	3	3	2	1	0	0	0	0	1	0	0	0	0	0	0	1	1	5	4	1	2	0	0	0	0	0	0	0	1	0	3	0	0	0	0	0	1	0	1	3	1	3	2
1	25	2	6	3			2
0	19	6	4	3			3	1	2	1	0	0	0	0	0	0	0	1	0	0	0	0		5	4	2	3	0	0	1	0	0	1	0	0	0	3	0	1	0	0	0	0	0	4	3	3	3	3
1	20	6	7	3			3	3	3	1	0	1	0	0	0	0	0	0	0	0	0	0		3	4	2	3	0	0	0	1	0	0	0	0	0	3	0	0	1	0	0	0	0	4	3	3	3	2
1	45	6	1	3			3	1	2	1	1	0	0	0	0	0	0	0	0	0	0	0		3	4	1	3	0	0	0	0	0	0	1	0	0	1	0	0	0	1	0	0	0	4	1	1	3	3
1	18	6	4	3			2
1	17	7	6	3			1																					0	0	0	0	0	0	0	0	0		0	0	0	0	0	0	0
1	17	5	4	3			2
1	23	3	7	3			1																					0	0	0	0	0	0	0	0	0		0	0	0	0	0	0	0
1	23	1	2	1	0		1																					0	0	0	0	0	0	0	0	0		0	0	0	0	0	0	0
0	25	6	4	3			3	2	1	1	0	0	0	0	0	0	0	0	0	0	1	1	2	3	3	1	1	0	0	0	1	0	0	0	0	0	2	0	1	0	0	0	0	0	1	3	3	3	3
0	19	6	1	1	1	2	3	1	2	1	1	0	0	0	0	0	0	0	0	0	0	0		5	4	1	3	0	1	0	0	0	0	0	0	0	3	0	0	0	0	0	1	0	1	3	2	3	1
0	23	6	5	3			3	3	2	0	0	0	0	0	0	0	0	0	0	0	0	0		5	4	1	3	0	0	0	0	0	0	1	0	0	3	0	0	1	0	0	1	1	5	3	3	3	3
0	21	6	1	3			3	3	2	0	0	0	0	0	0	0	0	0	0	0	0	0		2	3	1	1	0	0	0	0	0	0	1	0	0	3	0	0	0	0	0	1	0	5	2	1	3	2
1	30	6	5	1	1	2	3	1	2	0	0	0	0	0	0	0	0	0	0	0	0	0		1	5	2	3	0	0	0	0	0	1	0	0	0	3	0	0	0	0	0	1	0	5	3	3	3	2
0	22	6	1	3			3	3	2	0	0	0	0	0	0	0	0	0	0	0	0	1	2	5	4	1	3	0	0	1	0	0	0	0	0	0	3	0	1	0	0	0	1	1	5	3	2	1	2
0	25	6	1	3			3	3	3	1	0	0	0	0	0	0	0	0	0	0	0	0		5	3	1	1	0	0	0	0	0	1	0	0	0	1	0	1	0	0	0	0	0	1	2	1	1	1
1	27	6	5	1	1	2	3	3	1	1	0	0	0	0	1	0	0	0	0	0	0	0		2	3	2	1	0	0	0	0	0	1	0	0	0	1	1	0	0	0	0	0	0	5	3	3	3	1
0	21	6	1	3			3	3	2	0	0	0	0	0	0	0	0	0	0	0	0	0		2	5	1	3	0	0	0	0	0	0	1	0	0	1	0	0	0	0	0	1	0	1	3	2	2	1
0	30	6	5	3			3	3	2	1	0	0	0	0	0	1	0	0	0	0	0	0		4	4	1	1	0	0	0	0	1	0	0	0	0	1	0	0	0	0	0	1	0	1	2	2	2	1
1	33	6	1	1	1	2	3	3	2	0	0	0	0	0	0	0	0	0	0	0	0	0		5	4	2	1	0	0	0	0	0	1	0	0	0	2	0	0	0	0	0	1	0	3	3	2	3	2
0	21	6	1	3			3	3	2	0	0	0	0	0	0	0	0	0	0	0	0	0		2	3	1	1	0	0	0	0	0	0	1	0	0	3	0	0	0	0	0	1	0	1	2	1	3	2
0	31	6	5	3			3	3	1	1	0	0	0	0	0	0	0	0	0	0	0	0		4	1	2	1	0	1	0	0	0	0	0	0	0	1	0	0	0	1	0	0	0	4	2	2	3	1
1	29	6	6	3			3	2	1	1	0	0	0	0	0	0	1	0	0	0	0	0		2	3	1	2	0	0	0	1	0	0	0	0	0	2	0	1	0	0	0	0	0	1	2	1	1	2
0	30	6	1	1	1	2	3	1	1	1	0	0	0	0	0	0	0	1	0	0	0	1	3	5	1	1	3	0	1	0	0	0	1	0	0	0	3	0	1	0	0	0	1	1	5	3	1	3	1
0	33	6	5	1	1	2	3	1	2	0	0	0	0	0	0	0	0	0	0	0	0	0		5	5	2	1	0	0	0	0	0	0	1	0	0	1	0	1	0	0	1	1	0	5	3	2	3	1
0	29	6	1	3			2
1	33	6	5	1	1	2	3	3	2	0	0	0	0	0	0	0	0	0	0	0	0	0		3	1	2	1	0	0	0	0	0	1	0	0	0	3	1	1	1	0	1	1	1	2	3	3	3	1
1	47	6	6	2			3	3	2	0	0	0	0	0	0	0	0	0	0	0	0	0		2	3	1	3	0	0	0	0	0	0	1	0	0	1	0	0	0	0	0	1	0	5	3	1	1	1
1	31	6	5	1	1	2	3	3	2	1	0	0	0	0	0	0	0	0	0	1	0	0		5	4	1	3	0	0	0	0	0	0	0	0	0	3	0	0	1	0	1	1	1	5	3	3	3	1
0	21	6	1	3			3	3	2	0	0	0	0	0	0	0	0	0	0	0	0	0		2	3	1	1	0	0	0	0	0	0	1	0	0	3	0	0	0	0	0	1	0	1	2	1	3	2
1	26	6	1	1	1	1	3	1	2	0	0	0	0	0	0	0	0	0	0	0	0	1	1	3	3	1	3	0	0	0	0	0	0	0	0	0	2	0	0	0	0	0	1	0	5	3	3	3	3
1	33	4	1	1	1	2	3	3	3	1	0	0	1	0	1	0	1	1	0	1	0	0		4	1	2	1	0	0	0	0	1	0	0	0	0	1	0	0	0	0	1	1	1	5	2	1	1	1
1	18	6	2	3			3	1	2	0	0	0	0	0	0	0	0	0	0	0	0	0		3	4	2	1	0	0	0	0	1	0	0	0	0	1	0	0	0	0	0	1	0	5	2	1	2	1
1	25	6	5	3			3	3	2	0	0	0	0	0	0	0	0	0	0	0	0	0		1	3	1	1	0	0	0	0	0	0	1	0	0	3	1	1	1	1	0	1	1	5	3	2	3	1
1	34	6	5	1	1	2	3	1	3	0	0	0	0	0	0	0	0	0	0	0	0	0		1	5	2	2	0	1	0	0	0	0	1	0	0	2	0	0	1	0	0	0	1	3	2	2	1	2
1	16	6	1	1	1	1	3	3	1	1	0	0	0	0	1	0	0	0	0	0	0	0		5	4	1	3	0	0	0	0	0	0	1	0	0	3	0	0	1	0	0	0	0	5	3	1	3	2
1	34	6	5	1	1	2	3	3	2	0	0	0	0	0	0	0	0	0	0	0	0	0		3		1	1	0	0	0	0	0	0	1	0	0	1	0	0	0	1	0	0	0	4	2	2	2	2
0	19	6	1	3			1																					0	0	0	0	0	0	0	0	0		0	0	0	0	0	0	0
0	27	6	1	1	1	1	3	1	2	0	0	0	0	0	0	0	0	0	0	0	0	0		1	3	2	3	0	0	0	0	0	1	0	0	0	3	0	0	1	1	0	1	0	5	3	2	3	1
1	17	6	6	3			3	3	3	0	0	0	0	0	0	0	0	0	0	0	0	1	1	3	4	1	1	0	0	0	0	0	1	0	0	0	1	0	0	0	0	0	1	0	5	3	2	3	2
1	26	6	1	1	0		3	1	2	0	0	0	0	0	0	0	0	0	0	0	0	0		1	4	1	3	0	1	0	0	0	0	0	0	0	3	1	1	0	0	0	1	0	2	3	3	3	3
0	23	6	5	3			3	3	3	1	0	0	0	0	0	0	0	0	0	0	0	0		2	5	2	1	0	0	0	0	0	1	0	0	0	2	0	0	1	0	0	0	0	1	2	2	3	2
0	28	6	5	3			3	3	1	0	0	0	0	0	0	0	0	0	0	0	0	0		2	4	2	1	0	1	0	0	0	0	0	0	0	1	0	1	0	0	0	0	0	5	2	2	2	2
0	23	6	1	3			3	3	2	0	0	0	0	0	0	0	0	0	0	0	0	0		5	4	1	3	0	0	0	0	0	1	0	0	0	3	0	0	1	1	0	1	1	5	3	2	3	3
1	20	6	1	3			3	3	2	0	0	0	0	0	0	0	0	0	0	0	0	1	1	2	5	1	1	0	0	0	0	1	0	0	0	0	1	0	1	0	0	0	0	0	5	3	2	3	2
1	31	6	1	1	1	2	3	3	2	0	0	0	0	0	0	0	0	0	0	0	0	0		4	1	2	2	0	0	0	0	0	1	0	0	0	3	0	0	0	0	0	1	1	1	1	1	1	2
0	27	6	5	1	1	1	3	3	3	1	0	0	0	0	0	0	0	1	0	0	0	0		3	4	2	3	0	0	0	0	0	0	1	0	0	3	0	0	0	1	0	0	0	3	3	1	3	2
1	24	4	1	1	1	2	3	2	2	0	0	0	0	0	0	0	0	0	0	0	0	0		3		2	2	0	0	0	0	0	1	0	0	0	1	0	0	0	0	0	0	1	3	1	1	1	2
1	20	6	2	3			3	1	1	1	0	0	0	0	1	0	0	0	0	0	0	0		1	4	1	1	0	0	0	0	0	0	1	0	0	1	0	0	0	0	0	1	0	1	2	2	2	1
0	24	6	3	1	1	1	3	2	2	1	0	1	0	0	0	0	0	0	0	0	0	0		3		2	1	0	0	0	0	0	0	0	0	0	1	0	1	0	1	0	0	0	3	2	2	3	2
1	28	6	5	3			3	2	2	0	0	0	0	0	0	0	0	0	0	0	0	0		3		2	2	0	0	0	0	0	1	0	0	0	1	0	0	0	0	0	0	1	2	2	1	3	2
0	22	6	1	1	1	2	3	1	3	1	1	0	0	0	0	0	0	0	0	0	0	0		5	4	1	3	0	0	0	0	0	1	0	0	0	3	0	1	0	0	0	0	0	5	3	3	3	3
1	31	6	1	1	1	2	3	1	1	0	0	0	0	0	0	0	0	0	0	0	0	0		1		2	1	0	0	0	0	0	1	0	0	0	3	1	0	0	0	0	0	0	3	2	3	3	1
0	18	6	4	3			2
0	17	6	1	3			3	1	2	0	0	0	0	0	0	0	0	0	0	0	0	0		1	3	1	1	0	0	0	1	0	0	0	0	0	1	0	0	1	1	1	1	1	5	3	3	3	1
0	31	6	5	1	0		2
1	31	6	5	1	1	2	3	1	2	0	0	0	0	0	0	0	0	0	0	0	0	0		1	4	1	3	0	0	0	0	0	0	1	0	0	3	0	1	0	0	0	0	0	5	3	3	3	2
0	31	6	5	1	0		2
0	25	6	5	3			3	3	2	0	0	0	0	0	0	0	0	0	0	0	0	0		4	1	2	3	0	0	0	0	0	1	0	0	0	1	0	0	1	0	0	1	1	3	3	2	2	2
1	25	6	1	1	1	2	3	3	1	1	0	0	0	0	0	0	0	0	0	0	0	0		2	5	2	1	0	1	0	0	0	0	0	0	0	1	0	0	0	0	0	1	0	5	2	2	3	3
0	26	6	5	3			3	3	3	0	0	0	0	0	0	0	0	0	0	0	0	0		3		2	2	0	0	0	0	0	0	1	0	0	2	0	0	0	1	0	0	0	1	1	1	3	2
0	25	6	5	3			3	3	2	0	0	0	0	0	0	0	0	0	0	0	0	0		4	1	2	1	0	0	0	0	0	1	0	0	0	1	0	0	1	0	0	1	1	3	3	1	2	2
0	24	6	5	1	1	2	3	1	3	0	0	0	0	0	0	0	0	0	0	0	0	0		4	5	1	3	0	1	0	0	0	0	0	0	0	3	0	1	0	0	0	0	0	4	3	2	3	1
0	29	6	5	1	1	2	3	3	2	0	0	0	0	0	0	0	0	0	0	0	0	0		2		2	1	0	0	0	0	0	1	0	0	0	1	0	0	0	0	0	0	0	1	2	1	1	2
1	34	6	5	1	1	2	3	1	3	1	0	0	0	0	0	0	0	0	0	1	0	0		1	4	1	1	0	1	0	0	0	0	1	0	0	3	0	0	0	0	0	0	1	3	3	2	2	2
1	27	6	5	1	1	2	3	1	1	1	0	0	1	0	0	0	0	0	0	0	0	0		1	3	2	3	0	0	0	0	0	0	1	0	0	3	0	0	0	1	0	0	0	4	3	2	2	3
1	24	6	5	3			2
0	25	6	5	3			3	3	2	1	0	0	0	0	0	0	0	1	0	0	0	0		2	4	2	1	0	0	1	0	0	1	0	0	0	3	0	0	0	0	0	1	0	5	3	2	3	1
0	29	6	5	3			3	1	1	0	0	0	0	0	0	0	0	0	0	0	0	1	3	1	5	2	2	0	1	0	0	0	0	1	0	0	1	1	0	0	0	0	0	0	3	1	1	3	2
1	22	6	1	1	1	2	3	3	2	0	0	0	0	0	0	0	0	0	0	0	0	0		5	3	1	3	0	0	0	0	0	1	0	0	0	3	0	1	0	0	0	0	0	5	3	2	2	2
1	40	6	5	1	0		3	3	3	1	0	0	0	0	1	1	0	0	0	0	0	0		2	4	1	1	0	1	0	0	0	1	0	0	0	1	0	0	1	0	0	0	0	5	3	3	3	1
1	30	4	5	1	1	2	3	3	2	1	0	0	0	0	0	0	0	0	1	0	0	0		1	5	2	3	0	1	0	0	0	0	1	0	0	3	0	0	0	1	0	0	0	5	2	1	1	2
1	25	4	5	1	0		3	1	3	0	0	0	0	0	0	0	0	0	0	0	0	0		1	5	1	3	0	1	0	0	0	0	0	0	0	3	0	0	1	0	0	0	0	5	3	3	1	2
0	27	4	5	1	1	2	3	2	3	1	0	1	0	0	0	0	0	0	0	0	0	0		2	4	1	3	0	0	0	0	0	1	0	0	0	3	0	0	0	0	0	1	0	5	3	3	3	3
0	23	6	1	1	1	1	3	1	2	1	0	0	0	0	1	0	0	0	0	0	0	0		4	1	2	1	0	0	0	0	0	1	0	0	0	1	0	1	0	0	0	0	0	3	2	2	2	1
1	31	6	5	1	1	1	3	3	2	0	0	0	0	0	0	0	0	0	0	0	0	0		2	4	1	3	0	1	0	0	0	0	0	0	0	3	0	0	0	0	0	1	0	2	3	1	3	1
0	30	6	2	3			3	2	2	1	0	0	0	0	0	0	0	1	0	0	0	0		5	3	1	1	1	0	0	0	0	0	0	0	0	2	0	0	0	0	0	1	0	1	2	2	2	1
0	36	6	1	3			3	4	3	1	0	0	0	0	1	0	0	0	0	0	0	0		1	3	2	2	0	1	0	0	0	0	0	0	0	3	0	1	0	0	0	0	0	1	3	3	3	3
0	29	6	1	3			3	3	3	1	0	0	0	0	1	0	0	0	0	0	0	0		5	4	2	1	0	1	0	0	0	0	0	0	0	3	0	1	0	1	0	0	0	5	3	1	3	2
1	29	6	3	2			3	1	3	0	0	0	0	0	0	0	0	0	0	0	0	0		1	3	1	1	0	0	0	0	0	0	1	0	0	3	0	0	0	0	0	1	0	1	3	3	3	1
1	31	6	5	1	1	1	3	1	2	0	0	0	0	0	0	0	0	0	0	0	0	0		1	4	2	1	0	0	0	0	0	1	0	0	0	1	0	1	0	0	0	0	0	3	2	1	2	2
0	25	6	5	3			3	2	2	1	0	1	0	0	0	0	0	0	0	0	0	0		5	4	1	3	0	0	0	0	0	0	0	0	1	3	0	0	1	0	0	0	0	5	3	2	3	1
0	21	6	2	3			3	3	3	1	0	0	0	0	1	0	0	0	0	0	0	0		5	4	2	2	1	0	0	0	0	0	0	0	0	1	0	0	0	0	0	1	0	5	2	2	3	2
0	19	6	4	3			1																					0	0	0	0	0	0	0	0	0		0	0	0	0	0	0	0
1	25	4	6	3			3	3	3	1	0	1	0	0	0	0	0	0	0	0	0	0		5	2	1	1	0	0	1	0	0	0	0	0	0	1	0	0	0	0	0	0	1	3	1	2	3	3
0	17	1	4	3			1																					0	0	0	0	0	0	0	0	0		0	0	0	0	0	0	0
0	18	3	4	3			1																					0	0	0	0	0	0	0	0	0		0	0	0	0	0	0	0
0	20	1	4	3			1																					0	0	0	0	0	0	0	0	0		0	0	0	0	0	0	0
0	25	7	6	3			1																					0	0	0	0	0	0	0	0	0		0	0	0	0	0	0	0
0	24	7	6	3			1																					0	0	0	0	0	0	0	0	0		0	0	0	0	0	0	0
0	16	6	6	3			3	1	3	1	0	0	0	0	0	1	0	0	0	0	1	1	2	2	1	1	2	0	0	0	0	0	0	0	1	0	1	0	0	0	0	0	1	0	3	1	2	2	3
0	24	6	5	3			3	3	2	1	0	0	0	0	0	0	0	0	0	0	1	0		5	4	1	1	0	0	0	0	0	0	1	0	0	3	0	0	0	0	0	1	0	5	3	1	3	3
1	30	6	1	1	1	2	3	1	2	1	0	0	0	0	0	0	0	0	0	0	0	0		1	1	2	2	0	1	0	0	0	0	0	0	0	2	0	0	0	0	0	1	0	5	3	1	1	2
0	29	6	1	3			3	2	2	0	0	0	0	0	0	0	0	0	0	0	0	0		3	4	2	3	0	0	0	0	0	0	1	0	0	3	0	0	0	0	0	1	0	5	3	2	3	1
1	22	6	1	3			3	3	2	0	0	0	0	0	0	0	0	0	0	0	0	0		2	4	1	1	0	0	0	0	0	1	0	0	0	3	0	0	0	0	0	1	0	1	3	1	3	1
1	20	6	1	3			3	3	2	1	0	0	0	0	0	0	0	0	0	0	0	0		5	4	1	1	0	1	0	0	0	0	0	0	0	1	0	1	0	0	0	1	1	5	3	2	3	1
1	20	6	1	3			3	3	2	0	0	0	0	0	0	0	0	0	0	0	0	0		2	2	1	3	0	0	0	1	0	1	0	0	0	3	0	0	0	1	0	0	0	4	3	3	3	3
1	20	6	1	3			3	3	2	0	0	0	0	0	0	0	0	0	0	0	0	0		2		1	1	0	0	0	0	0	1	0	0	0	1	0	0	1	0	0	0	0	3	2	1	2	2
0	18	6	4	3			3	3	1	1	0	0	0	0	0	0	0	0	0	0	0	0		5	3	1	3	0	1	0	0	0	0	0	0	0	3	0	0	0	0	0	1	0	1	3	2	3	3
0	21	6	4	3			3	1	2	1	0	0	0	0	1	0	0	0	0	0	0	0		1	4	2	3	0	0	0	0	0	1	0	0	0	3	0	0	0	0	0	1	0	1	3	2	2	1
1	20	6	1	3			3	3	2	1	0	0	0	0	0	0	0	0	0	1	0	0		4	4	1	1	0	1	0	0	0	0	0	0	0	1	0	0	0	0	1	1	1	5	2	2	2	1
1	22	6	4	3			3	3	2	0	0	0	0	0	0	0	0	0	0	0	0	0		5	4	2	3	0	1	0	0	0	0	0	0	0	3	0	1	0	0	0	0	0	5	3	2	2	2
1	21	6	5	3			3	3	2	1	0	0	0	0	0	0	0	1	0	0	0	0		1	4	2	3	0	0	0	0	0	1	0	0	0	3	0	0	0	0	0	1	0	5	3	2	3	2
0	29	6	1	3			3	1	2	0	0	0	0	0	0	0	0	0	0	0	0	0		3	4	1	1	0	1	0	0	0	0	0	0	0	3	0	1	0	0	0	0	0	1	2	2	2	2
1	25	1	1	3			3	3	2	1	0	0	0	0	0	0	0	0	0	0	0	0		2	4	2	1	0	0	0	0	0	1	0	0	0	1	0	1	0	0	0	0	0	1	2	1	2	2
0	19	6	1	3			3	1	2	0	0	0	0	0	0	0	0	0	0	0	0	0		1	4	1	1	0	1	0	0	0	0	0	0	0	1	0	0	0	0	0	1	0	1	2	1	3	1
0	22	6	5	3			3	3	2	1	1	1	1	0	0	0	1	0	0	0	0	0		4	4	1	3	0	1	0	0	0	1	0	0	0	3	0	0	0	0	0	1	1	5	3	3	3	3
0	20	6	1	3			3	3	2	0	0	0	0	0	0	0	0	0	0	0	0	0		2	4	2	1	0	1	0	0	0	0	0	0	0	1	0	0	0	0	0	1	1	5	2	2	3	2
1	21	6	1	3			3	3	2	0	0	0	0	0	0	0	0	0	0	0	0	0		3		2	1	0	1	0	0	0	0	0	0	0	1	0	0	0	1	0	0	1	3	2	1	1	2
1	18	6	1	3			3	3	2	1	1	0	0	0	0	0	0	1	0	0	0	0		5	4	1	3	0	0	0	0	0	1	0	0	0	3	0	0	0	0	0	1	0	1	3	1	3	2
0	18	6	1	3			3	3	2	1	0	0	0	0	0	0	0	0	0	0	0	0		3	4	2	3	0	1	0	0	0	0	0	0	0	3	0	1	0	0	0	0	0	5	3	2	3	3
1	25	6	5	3			3	3	1	0	0	0	0	0	0	0	0	0	0	0	0	0		2	4	1	1	0	0	0	0	0	1	0	0	0	1	0	0	0	0	0	1	0	2	2	1	2	2
1	20	6	4	3			3	3	1	0	0	0	0	0	0	0	0	0	0	0	0	0		5	4	1	3	0	0	0	0	0	1	0	0	0	1	0	0	0	0	0	1	0	5	3	2	3	1
0	19	6	1	3			3	3	2	1	0	0	0	0	0	0	0	0	0	0	0	0		3	4	2	3	0	1	0	0	0	0	0	0	0	3	0	1	0	0	0	0	0	5	3	2	3	3
1	31	6	1	1	1	2	3	3	1	1	0	0	0	0	0	0	0	0	0	1	0	0		1	5	1	2	0	0	0	0	0	1	0	0	0	2	0	0	0	1	0	0	0	5	2	1	1	2
1	28	6	1	1	1	1	3	1	2	1	0	0	0	0	0	0	0	1	0	0	0	0		1	3	1	3	0	0	1	0	0	0	0	0	0	3	0	0	0	1	1	0	1	2	3	2	2	1
0	29	6	4	3			3	2	1	1	1	0	0	0	0	0	0	0	0	0	0	0		5	5	1	1	0	1	0	0	0	0	0	0	0	3	0	0	1	0	0	0	0	3	3	1	2	3
1	32	6	5	1	1	2	3	3	2	1	0	1	0	0	0	0	0	0	0	0	0	0		3	1	1	2	0	0	0	0	0	1	0	0	0	2	0	1	0	0	0	0	0	5	1	1	3	2
0	22	6	1	3			3	1	2	0	0	0	0	0	0	0	0	0	0	0	0	0		5	3	1	1	0	0	0	0	0	1	0	0	0	3	0	1	0	0	0	0	0	1	2	2	3	1
1	18	6	4	3			3	1	2	0	0	0	0	0	0	0	0	0	0	0	0	0		3	4	1	3	0	0	1	0	0	0	0	0	0	3	0	0	0	0	0	0	1	5	3	3	3	2
1	24	6	5	3			3	3	2	0	0	0	0	0	0	0	0	0	0	0	0	0		3		2	2	0	0	0	0	0	1	0	0	0	2	0	0	0	0	0	0	0	5	1	1	3	2
0	18	6	1	3			3	3	2	0	0	0	0	0	0	0	0	0	0	0	0	0		5	3	2	3	0	0	0	0	0	1	0	0	0	3	0	0	0	0	0	1	1	1	3	2	3	3
1	20	6	1	3			3	3	1	1	0	0	0	0	0	0	0	0	0	0	0	0		5	4	1	1	0	0	0	0	0	1	0	0	0	1	0	0	0	0	0	0	1	5	2	3	3	1
0	21	6	1	1	1	2	3	1	2	1	0	0	0	0	0	0	0	1	0	0	0	0		3	4	1	1	0	0	0	0	0	1	0	0	0	3	0	0	0	0	0	1	0	3	3	1	3	2
1	29	2	5	1	1	2	3	3	2	1	0	0	0	0	0	0	0	1	0	0	0	1	2	2	1	1	1	0	0	0	0	0	1	0	0	0	2	1	0	1	0	0	1	1	3	1	1	2	1
1	24	6	1	1	1	2	3	2	2	0	0	0	0	0	0	0	0	0	0	0	0	0		3		1	2	0	1	0	0	0	0	0	0	0	2	0	0	0	0	0	0	1	3	2	1	1	2
1	16	6	1	3			3	3	2	0	0	0	0	0	0	0	0	0	0	0	0	0		3	1	1	3	0	1	0	0	0	0	0	0	0	3	0	0	0	0	0	1	0	1	1	1	3	3
1	29	6	5	1	1	2	3	3	2	1	0	0	0	0	1	0	0	0	0	0	0	0		3	4	1	3	0	0	0	0	0	1	0	0	0	3	0	1	0	0	0	0	0	1	3	3	3	3
1	19	6	4	3			3	3	2	0	0	0	0	0	0	0	0	0	0	0	0	0		5	4	1	3	0	0	0	0	0	1	0	0	0	3	0	0	0	0	0	1	0	5	3	2	3	2
1	34	6	1	1	1	1	3	3	3	1	0	0	0	0	0	0	0	0	0	1	0	0		5	4	1	3	0	0	0	0	0	1	0	0	0	3	0	0	0	0	0	1	0	5	3	3	3	3
1	25	6	5	3			3	3	3	1	1	0	0	0	0	0	0	0	0	0	0	0		4	3	2	1	0	0	0	0	0	1	0	0	0	1	0	0	0	0	0	1	0	5	2	2	3	2
1	20	6	4	3			3	3	1	1	0	0	0	0	0	0	0	1	0	0	0	0		4	1	2	1	0	0	0	0	0	0	1	0	0	1	0	1	0	0	0	1	1	5	2	1	2	1
1	20	6	3	3			3	3	1	1	0	0	0	0	0	0	0	0	0	1	0	0		5	4	1	3	0	0	0	0	0	1	0	0	0	3	0	0	0	1	0	0	0	5	3	2	3	1
0	34	6	1	1	1	1	3	3	2	1	0	1	0	0	0	0	0	0	0	0	0	0		5	4	1	3	0	0	0	0	0	1	0	0	0	3	0	0	0	0	1	0	0	2	3	1	3	3
1	26	6	5	1	0		3	3	1	1	0	0	0	0	0	0	0	0	0	0	0	0		5	4	1	1	0	0	0	0	0	0	1	0	0	3	0	1	1	0	1	1	1	5	3	1	3	1
0	27	6	1	1	0		3	3	3	1	0	1	0	0	0	0	0	0	0	0	0	0		4	1	2	1	0	0	0	0	0	1	0	0	0	1	0	0	1	0	0	0	0	3	2	2	2	2
1	18	6	1	3			3	4	2	0	0	0	0	0	0	0	0	0	0	0	0	0		1	4	2	2	0	0	0	0	0	1	0	0	0	3	0	0	1	0	0	0	0	1	2	1	2	2
0	18	6	1	3			3	1	2	0	0	0	0	0	0	0	0	0	0	0	0	0		1	4	1	3	0	0	0	0	0	1	0	0	0	3	0	1	0	0	0	0	0	5	3	2	2	1
0	23	6	5	3			3	3	2	1	0	0	0	0	0	0	1	0	0	0	0	0		3	3	1	1	0	0	0	1	0	0	0	0	0	3	0	0	0	0	1	0	0	1	3	3	3	3
0	19	6	1	3			3	3	2	0	0	0	0	0	0	0	0	0	0	0	0	0		5	4	1	1	0	0	0	0	0	1	0	0	0	1	0	0	0	0	0	0	1	5	2	1	2	1
1	30	6	5	1	1	2	3	3	2	1	0	0	0	0	0	0	0	1	0	0	0	0		1	4	1	3	0	0	0	0	0	1	0	0	0	3	0	0	0	0	0	1	0	5	2	1	3	3
0	27	6	5	1	1	2	3	3	3	1	0	0	1	0	0	0	0	0	0	0	0	0		5	4	1	3	0	0	0	0	1	0	0	0	0	3	0	0	0	1	0	0	0	1	3	3	3	3
0	23	6	5	3			3	1	2	1	0	0	0	1	0	0	0	0	0	0	0	1	2	3	1	1	3	0	0	0	0	0	1	0	0	0	2	1	0	0	0	0	0	0	2	3	1	2	2
0	20	6	1	3			3	3	2	1	0	0	0	0	0	0	0	1	0	0	0	0		2	3	2	1	0	0	0	0	0	0	1	0	0	3	0	0	1	0	0	0	0	5	2	2	2	2
1	53	6	1	1	1	2	3	3	2	1	1	0	0	0	0	0	0	0	0	0	0	0		4	1	1	3	1	0	0	0	0	0	0	0	0	3	0	0	0	0	0	0	1	5	3	3	3	3
1	34	6	5	1	1	1	3	3	3	1	1	0	0	0	0	1	1	0	0	1	0	0		5	3	2	3	0	0	0	0	0	1	0	0	0	3	0	0	0	0	0	1	1	1	3	1	1	2
1	26	6	5	1	1	2	3	3	2	1	0	0	0	0	0	0	0	0	0	1	0	0		3	5	2	2	0	0	0	0	0	1	0	0	0	2	0	1	0	0	0	0	0	5	1	1	2	2
1	30	6	5	1	1	2	3	1	2	1	0	0	0	0	0	0	0	0	0	0	0	0		2	4	2	1	0	0	0	0	0	1	0	0	0	3	1	0	0	0	0	0	0	1	3	2	2	1
0	30	6	1	1	1	1	3	3	2	0	0	0	0	0	0	0	0	0	0	0	0	0		3		2	2	0	0	0	0	0	0	1	0	0	3	0	1	0	0	0	0	0	5	2	2	2	3
1	22	6	1	1		2	2
0	18	6	1	3			3	3	2	0	0	0	0	0	0	0	0	0	0	0	0	0		3	1	2	2	0	1	0	0	0	0	0	0	0	1	0	0	0	0	0	1	0	3	1	1	1	2
0	29	6	1	1	1	1	3	3	3	1	0	0	0	0	0	0	0	1	0	0	0	0		5	4	2	3	0	0	0	0	0	0	1	0	0	3	0	1	0	0	0	0	0	5	3	2	3	3
1	45	6	6	1	1	1	3	3	2	1	0	0	0	0	0	0	0	1	0	0	0	0		5	4	2	3	0	0	0	0	0	0	1	0	0	3	0	1	0	0	0	0	0	4	3	2	3	3
0	28	6	1	1	1	1	3	1	3	0	0	0	0	0	0	0	0	0	0	0	0	0		5	4	1	3	0	1	0	0	0	1	0	0	0	1	0	1	0	0	0	0	0	5	3	3	3	1
0	28	6	2	1	1	1	3	1	3	1	0	0	0	0	0	0	0	1	0	0	0	0		2	4	1	3	0	1	0	0	0	0	0	0	0	3	0	0	0	1	0	0	0	4	3	1	3	3
0	28	6	1	1	1	1	3	1	1	0	0	0	0	0	0	0	0	0	0	0	0	0		5	4	1	3	0	0	0	0	0	0	1	0	0	3	0	1	0	0	0	0	0	5	3	3	3	3
0	29	6	5	1	1	1	3	2	2	1	0	0	0	0	0	1	0	0	0	0	0	0		5	4	2	1	0	1	0	0	0	0	0	0	0	1	0	1	0	1	0	0	0	5	3	1	2	2
0	24	6	5	3			3	3	2	0	0	0	0	0	0	0	0	0	0	0	0	0		2	4	1	3	0	0	0	0	0	0	1	0	0	3	0	1	0	0	0	0	0	5	3	1	3	3
0	26	6	1	3			3	3	2	0	0	0	0	0	0	0	0	0	0	0	0	0		2	1	1	3	0	0	0	0	0	0	1	0	0	1	0	0	0	0	0	1	1	5	2	2	2	3
1	22	6	6	1	0		2
1	30	6	6	1	0		2
0	29	6	5	3			3	1	2	0	0	0	0	0	0	0	0	0	0	0	0	0		3	4	2	2	0	0	0	0	0	0	0	0	1	3	0	0	0	0	0	1	0	5	3	2	3	2
0	29	6	5	3			3	1	2	1	0	0	0	0	0	0	0	0	0	0	1	0		1	3	1	1	0	0	0	0	0	1	0	0	0	1	0	0	0	0	0	1	0	1	2	1	3	3
1	26	1	1	3			3	1	2	1	0	0	1	0	0	0	0	0	0	0	0	1	3	1	4	1	1	0	1	0	0	0	0	1	0	0	3	0	1	0	0	0	0	0	2	3	2	3	1
1	29	6	5	3			3	1	2	0	0	0	0	0	0	0	0	0	0	0	0	0		2	1	1	1	0	0	0	0	0	1	0	0	0	3	0	0	0	0	0	1	0	1	2	2	3	2
1	29	6	1	1	1	1	3	1	3	0	0	0	0	0	0	0	0	0	0	0	0	0		1	4	2	3	0	1	0	0	0	1	0	0	0	3	0	0	0	0	0	1	0	5	3	3	3	3
1	31	6	1	1	1	1	3	1	2	0	0	0	0	0	0	0	0	0	0	0	0	0		1	4	1	3	0	0	0	0	0	0	1	0	0	3	0	1	0	0	0	1	0	5	3	3	3	3
1	28	6	4	1	0		3	1	2	0	0	0	0	0	0	0	0	0	0	0	0	0		1	4	1	3	0	0	0	0	0	1	0	0	0	1	0	0	0	0	0	1	0	5	2	3	3	2
1	26	6	1	1	1	2	3	3	2	0	0	0	0	0	0	0	0	0	0	0	0	1	2	3	5	2	1	0	0	0	0	0	0	1	0	0	3	1	1	1	0	1	1	1	1	2	2	2	2
1	19	6	1	3			3	3	2	0	0	0	0	0	0	0	0	0	0	0	0	0		2	4	1	1	0	0	0	0	0	1	0	0	0	3	0	1	0	0	0	0	0	5	2	1	1	2
0	29	6	5	3			3	3	1	0	0	0	0	0	0	0	0	0	0	0	0	0		5	4	2	3	0	0	0	0	0	0	1	0	0	3	0	0	0	0	0	1	0	1	3	2	3	1
0	27	6	1	1	1	1	3	3	2	1	0	0	0	0	0	0	0	0	0	0	1	0		2	4	2	3	0	0	0	0	0	0	1	0	0	3	0	1	0	0	0	0	0	5	3	1	3	2
0	21	6	4	3			3	2	3	1	1	0	0	0	0	0	0	0	0	0	0	0		2	4	1	1	0	0	0	0	0	1	0	0	0	3	0	0	0	0	0	1	0	5	2	3	3	1
0	27	6	3	1	0		3	3	3	0	0	0	0	0	0	0	0	0	0	0	0	0		3		2	3	0	1	0	0	0	0	0	0	0	3	0	1	0	0	0	0	0	3	3	3	3	3
0	32	6	5	1	1	2	3	3	2	0	0	0	0	0	0	0	0	0	0	0	0	0		4	6	1	3	0	0	0	0	0	0	1	0	0	3	0	0	0	0	0	1	0	5	3	1	3	2
0	29	6	1	3			3	1	2	1	1	0	0	0	0	0	0	0	0	0	0	0		3	4	2	2	0	1	0	0	0	0	0	0	0	2	0	0	0	0	0	1	0	1	1	1	3	2
0	19	6	1	3			3	4	2	0	0	0	0	0	0	0	0	0	0	0	0	0		5	4	2	3	0	1	0	0	0	0	0	0	0	3	0	0	0	0	0	0	0	5	3	1	2	2
0	20	6	1	3			3	3	2	1	0	0	0	0	0	0	0	0	0	1	0	0		5	4	1	3	0	0	1	0	0	0	0	0	0	1	0	0	0	0	1	0	1	5	3	2	3	2
0	28	6	1	1	1	1	3	3	1	1	1	1	0	0	0	0	0	1	0	0	0	0		2	4	1	1	0	0	0	0	0	0	1	0	0	3	0	0	0	1	0	0	0	4	3	2	3	3
0	18	6	1	3			3	1	2	0	0	0	0	0	0	0	0	0	0	0	0	0		3	4	2	3	0	0	0	0	0	0	1	0	0	2	0	0	0	0	0	1	0	1	3	1	3	3
0	27	6	5	1	1	2	3	1	2	0	0	0	0	0	0	0	0	0	0	0	0	0		1	4	1	3	0	1	0	0	0	0	1	0	0	3	0	1	0	0	0	0	0	5	3	2	2	2
0	20	6	1	3			3	3	2	1	0	0	0	0	0	0	0	0	0	1	0	0		5	4	1	3	0	0	1	0	0	0	0	0	0	1	0	0	0	0	1	1	1	1	3	2	3	2
1	19	4	1	3			3	3	2	0	0	0	0	0	0	0	0	0	0	0	0	0		2	4	2	1	0	0	0	0	0	1	0	0	0	1	0	0	0	0	1	1	0	1	3	2	2	2
0	19	6	1	3			3	4	3	1	0	0	0	0	0	0	1	0	0	0	0	0		3	4	2	2	0	0	0	0	0	1	0	0	0	2	0	1	0	0	0	0	0	3	1	3	3	1
0	30	6	1	1	1	1	3	3	3	1	0	0	0	0	0	0	0	1	0	0	0	0		2	4	1	2	0	0	0	0	0	1	0	0	0	1	0	1	0	0	0	0	0	1	1	1	3	1
1	33	6	5	1	0		3	1	3	1	0	0	0	0	0	0	1	0	0	0	0	0		3	5	1	2	0	0	0	0	0	1	0	0	0	3	0	0	0	0	0	0	1	5	3	1	1	2
1	27	6	1	1	0		3	4	3	1	0	1	0	0	0	0	0	0	0	0	0	0		5	1	1	3	0	0	0	0	0	1	0	0	0	3	1	0	0	0	0	1	0	3	3	3	3	1
0	41	6	5	1	0		3	3	1	1	0	0	0	0	0	0	0	0	0	0	0	0		4	1	2	3	0	0	0	0	0	0	1	0	0	3	0	0	0	0	0	0	1	5	2	2	3	1
1	16	5	5	1	1	2	3	3	2	1	0	0	0	0	0	1	0	0	0	0	0	0		3	5	2	1	0	0	0	0	0	1	0	0	0	1	1	0	0	0	0	0	0	3	2	1	1	2
0	39	6	5	1	1	2	3	3	3	1	0	0	0	0	0	0	0	0	0	0	0	1	2	2	1	2	1	0	0	0	0	0	1	0	0	0	2	1	0	0	0	0	0	0	3	2	1	1	2
1	35	6	5	1	1	2	3	1	2	0	0	0	0	0	0	0	0	0	0	0	0	0		1	4	1	3	0	1	0	0	0	1	0	0	0	3	0	1	0	0	0	0	0	5	3	3	3	3
1	26	5	5	1	1	2	3	1	2	0	0	0	0	0	0	0	0	0	0	0	0	0		3	1	1	3	0	0	0	0	0	1	0	0	0	3	0	0	0	0	0	1	0	3	2	3	3	2
0	22	6	1	3			3	2	2	1	0	0	0	0	0	0	0	0	0	1	0	0		2	4	2	3	0	0	0	0	0	0	1	0	0	2	0	0	0	0	0	1	0	5	3	3	3	3
0	23	6	3	1	1	1	2
0	29	6	1	3			3	1	2	1	1	0	0	0	0	0	0	0	0	0	0	0		2	3	1	3	0	0	0	0	0	0	1	0	0	3	0	0	0	0	0	0	1	5	2	2	2	1
1	28	6	1	1	1	1	3	1	1	1	1	0	0	0	1	0	0	0	0	0	0	1	2	1	3	1	1	0	1	0	0	0	1	0	0	0	1	0	0	0	1	0	0	0	5	2	2	1	2
0	19	6	4	3			3	2	2	0	0	0	0	0	0	0	0	0	0	0	0	0		4	4	2	1	0	0	0	0	0	0	1	0	0	1	0	0	0	0	0	1	0	5	2	1	3	1
1	34	6	5	1	0		3	3	2	0	0	0	0	0	0	0	0	0	0	0	0	0		5	4	1	1	0	1	0	0	0	0	0	1	0	1	0	1	0	0	0	0	0	5	3	1	3	1
1	27	7	5	1	1	2	3	3	2	0	0	0	0	0	0	0	0	0	0	0	0	0		2	4	1	1	0	0	0	0	0	1	0	0	0	3	0	0	0	0	0	0	1	5	2	2	2	2
0	29	6	1	3			3	3	2	0	0	0	0	0	0	0	0	0	0	0	0	0		2	4	2	1	0	0	0	0	0	0	1	0	0	1	0	0	0	0	0	1	0	1	2	2	2	1
0	27	6	1	1	1	1	3	3	2	0	0	0	0	0	0	0	0	0	0	0	0	0		5	1	1	3	0	0	1	0	0	0	0	0	0	3	0	1	0	0	0	0	0	4	3	1	3	2
1	36	6	5	1	1	2	3	3	2	1	0	0	0	0	0	0	0	0	0	0	0	0		5	4	1	3	0	1	0	0	0	1	0	0	0	3	0	0	0	0	1	1	1	5	3	1	2	1
0	18	6	4	3			2
0	18	6	4	3			3	2	2	1	1	0	0	0	0	0	0	0	0	0	0	0		2	1	1	2	0	0	1	0	0	0	0	0	0	3	0	0	0	0	0	0	1	1	3	2	2	1
1	24	6	6	3			2
0	24	6	5	3			3	2	2	1	1	0	0	0	0	0	0	1	0	0	0	0		2	3	2	1	0	0	0	0	0	0	1	0	0	3	0	1	0	0	0	1	0	5	2	2	2	2
0	29	6	1	3			3	3	2	1	0	0	0	0	0	0	0	0	0	0	0	0		4	3	1	2	0	0	1	0	0	0	0	0	0	2	0	1	0	0	1	0	0	5	1	1	3	2
0	29	6	1	3			3	3	2	1	0	0	0	0	0	0	0	0	0	0	0	0		3	3	1	2	0	0	1	0	0	0	0	0	0	2	0	1	0	0	1	0	0	5	1	3	3	3
1	34	6	5	1	1	2	3	3	3	0	0	0	0	0	0	0	0	0	0	0	0	0		4	1	2	3	0	0	0	0	0	1	0	0	0	1	0	0	0	0	0	1	0	5	3	2	2	1
0	25	6	1	1	1	1	3	3	1	1	0	1	1	0	0	0	0	0	0	0	0	0		4	1	2	1	0	0	0	0	0	0	1	0	0	1	0	0	0	0	0	1	0	5	2	1	3	2
0	29	6	3	3			3	3	3	1	0	0	1	0	0	1	0	0	1	0	0	0		5	4	1	3	0	0	0	0	0	0	1	0	0	1	0	1	0	0	0	0	0	5	3	1	3	1
1	24	6	6	3			2
1	34	6	5	1	1	2	3	1	2	0	0	0	0	0	0	0	0	0	0	0	0	0		1	3	1	3	0	1	0	0	0	1	0	0	0	1	0	1	0	0	0	1	1	5	3	3	3	1
1	35	6	5	1	1	2	3	3	2	1	0	0	0	0	0	0	0	0	0	1	0	0		4	1	1	1	0	0	0	0	0	1	0	0	0	1	0	0	0	0	0	1	0	5	2	2	3	1
0	33	6	1	3			3	2	2	1	0	1	0	0	0	0	0	0	0	0	0	0		2	3	2	1	0	0	0	0	0	1	0	0	0	1	0	0	0	0	0	0	1	1	3	3	3	3
0	64	6	3	1	1	2	3	3	3	0	0	0	0	0	0	0	0	0	0	0	0	0		5	4	2	3	0	0	0	0	0	1	0	0	0	3	0	1	0	0	0	1	0	5	2	1	3	2
1	65	6	3	2			3	3	1	1	0	0	0	0	1	0	1	0	0	0	0	0		5	4	1	3	0	0	0	0	0	1	0	0	0	3	0	1	0	0	0	0	0	1	2	2	1	1
0	43	6	7	3			3	3	1	1	0	0	0	0	1	0	0	0	0	0	0	0		2	4	1	1	0	0	0	0	0	0	1	0	0	3	0	1	0	0	0	0	0	1	2	1	1	2
0	26	6	5	3			3	3	2	1	0	0	0	0	1	0	0	0	0	0	0	0		2	4	1	3	0	0	0	0	0	0	1	0	0	3	0	1	0	1	0	0	0	1	2	2	1	2
0	30	6	1	1	1	1	3	1	1	1	0	0	0	0	0	0	0	1	0	0	0	0		5	4	1	3	0	1	0	0	0	0	0	0	0	3	0	0	0	0	0	0	1	5	3	3	3	3
1	33	7	1	1	1	2	3	1	2	0	0	0	0	0	0	0	0	0	0	0	0	1	3	1	6	1	3	0	0	0	0	0	1	0	0	0	3	0	0	0	0	0	1	0	5	3	3	1	3
1	33	6	5	1	1	2	3	3	1	1	0	0	0	0	1	0	0	0	0	0	0	0		4	5	2	1	0	0	0	0	0	1	0	0	0	3	0	0	1	0	0	1	1	3	2	1	2	2
1	34	6	5	1	0		3	1	2	1	0	0	0	0	0	0	1	0	0	0	0	0		1	1	2	3	0	0	0	0	0	1	0	0	0	3	0	0	0	0	1	1	0	3	3	1	1	2
0	34	6	5	3			3	3	2	1	0	0	0	0	0	0	0	0	0	1	0	0		2	4	1	3	0	1	0	0	0	0	0	0	0	3	0	1	0	0	0	0	0	1	3	1	1	3
1	28	7	1	1	1	2	3	3	2	1	1	0	0	0	0	0	0	0	0	0	0	0		5	1	2	3	0	0	0	0	0	1	0	0	0	3	0	0	0	0	1	0	0	3	3	1	1	2
1	63	6	3	2			3	1	1	1	0	0	0	0	1	0	0	0	0	0	0	0		1	4	2	3	0	1	0	0	0	0	0	0	0	3	0	1	0	0	0	0	0	5	3	2	3	2
1	44	6	3	1	1	2	3	1	3	0	0	0	0	0	0	0	0	0	0	0	0	0		1	4	2	1	0	1	0	0	0	0	0	0	0	3	1	0	0	0	0	1	0	4	2	1	2	1
1	40	6	3	1	1	2	3	1	3	0	0	0	0	0	0	0	0	0	0	0	0	0		1	4	2	3	0	1	0	0	0	0	0	0	0	3	0	1	0	0	0	0	0	5	3	2	3	2
1	45	6	3	1	1	2	3	3	3	1	0	1	0	0	1	0	0	0	0	0	0	0		5	4	2	3	0	0	0	0	0	0	1	0	0	3	0	1	0	0	0	1	0	5	3	2	2	2
1	62	6	3	1	1	2	3	1	1	1	0	0	0	0	1	0	0	0	0	0	0	0		1	4	2	3	0	1	0	0	0	0	1	0	0	3	0	1	0	0	0	1	0	5	3	2	2	2
1	34	6	5	3			3	3	1	1	0	1	0	0	0	0	0	0	0	0	0	0		3	4	2	2	0	0	0	0	0	0	1	0	0	2	0	0	1	0	0	0	0	5	3	1	1	1
1	25	6	5	3			3	3	1	0	0	0	0	0	0	0	0	0	0	0	0	0		2	4	2	3	0	0	0	0	0	0	1	0	0	3	0	1	0	0	0	1	0	1	3	2	3	2
1	22	6	2	1	1	2	3	3	3	0	0	0	0	0	0	0	0	0	0	0	0	0		1	1	2	3	0	1	0	0	0	1	0	0	0	3	0	1	0	0	0	0	0	3	3	1	3	1
0	34	6	4	3			3	1	2	0	0	0	0	0	0	0	0	0	0	0	0	0		5	3	1	3	0	1	0	0	0	0	0	0	0	2	0	0	0	0	0	0	1	5	3	3	3	3
0	32	6	5	3			3	3	3	1	1	0	0	0	0	0	0	0	0	0	0	0		5	4	1	1	0	0	0	0	0	1	0	0	0	1	0	0	0	0	0	1	1	1	1	2	3	2
1	53	6	3	1	1	2	3	1	3	1	0	0	0	0	1	0	0	0	0	0	0	1	2	1	4	2	3	0	1	0	0	0	0	1	0	0	3	0	1	0	0	0	1	0	5	3	2	1	1
1	64	6	3	2			3	1	3	1	0	0	0	0	1	0	0	0	0	0	0	0		1	4	2	3	0	1	0	0	0	0	1	0	0	3	0	1	0	0	0	0	0	5	3	2	3	2
1	56	6	5	1	1	2	3	3	3	1	0	0	0	0	0	0	1	0	0	0	0	0		2	4	2	1	0	0	0	0	0	1	0	0	0	3	0	0	0	1	0	0	0	1	2	1	1	1
1	18	6	1	3			3	1	2	0	0	0	0	0	0	0	0	0	0	0	0	0		3	4	1	3	0	0	0	0	1	0	0	0	0	1	0	0	0	0	0	1	0	5	3	3	3	3
1	18	6	1	3			3	1	3	1	0	0	0	0	0	0	1	0	0	0	0	0		3	4	1	3	0	0	0	1	0	0	0	0	0	3	0	0	1	0	0	0	0	5	3	3	3	3
1	22	6	1	3			3	1	1	1	0	0	0	0	1	0	0	0	0	0	0	0		1	4	1	3	0	0	0	0	1	0	0	0	0	3	0	0	0	0	1	0	0	5	3	1	3	2
0	54	6	5	1	1	2	3	1	2	1	1	0	0	0	0	0	0	0	0	0	0	0		1	4	1	3	0	0	0	0	0	1	0	0	0	3	0	1	0	0	0	0	0	1	3	3	3	2
0	52	6	5	1	1	2	3	3	2	1	0	0	0	0	1	0	0	0	0	0	0	0		5	4	1	3	0	0	1	0	0	0	0	0	0	3	0	0	0	0	0	1	0	1	3	3	3	1
0	19	6	1	3			3	3	2	1	1	0	0	0	0	0	0	0	0	0	0	0		3	4	1	2	0	0	0	0	0	0	1	0	0	3	0	0	0	0	0	1	0	5	2	1	3	3
1	20	6	1	3			3	3	1	0	0	0	0	0	0	0	0	0	0	0	0	0		4		2	2	0	0	0	0	1	0	0	0	0	1	0	0	0	0	0	1	0	5	2	2	2	2
1	61	6	3	2			3	1	2	1	0	0	0	0	0	0	0	0	0	1	0	0		1	4	1	3	0	0	1	0	0	0	0	0	0	3	0	0	0	0	0	1	0	1	3	3	3	1
1	19	6	4	3			3	3	2	1	0	0	0	0	0	0	0	0	0	0	0	0		3	3	2	1	0	0	0	0	0	1	0	0	0	3	0	0	0	0	0	0	1	5	3	3	3	2
1	20	6	1	3			3	3	2	1	0	0	0	0	1	0	0	0	0	0	0	0		5	6	1	3	0	0	0	0	0	1	0	0	0	2	0	0	0	0	0	1	0	5	3	3	3	1
1	19	6	1	3			3	3	2	1	1	0	0	0	0	0	0	0	0	1	0	0		3	3	2	1	0	0	0	0	0	0	0	1	0	1	0	1	0	0	0	0	0	5	3	2	3	2
1	19	6	4	3			1																					0	0	0	0	0	0	0	0	0		0	0	0	0	0	0	0
1	19	6	3	3			3	1	2	1	1	0	0	0	0	0	0	0	0	0	0	0		1	4	1	1	0	0	1	0	0	0	0	0	0	2	0	0	0	0	0	1	0	5	2	3	2	1
1	20	6	1	3			3	3	2	0	0	0	0	0	0	0	0	0	0	0	0	0		3	4	1	1	0	0	0	0	0	0	1	0	0	3	0	1	0	0	0	0	0	5	2	2	3	1
1	20	6	1	3			3	3	3	1	0	1	0	0	0	0	0	0	0	0	0	1	2	5	3	2	3	0	0	0	0	0	1	0	0	0	3	0	0	0	0	0	1	0	5	3	1	3	3
1	23	6	1	3			3	1	2	1	1	0	0	0	0	0	1	0	0	1	0	0		1	3	2	3	0	0	0	1	0	0	0	0	0	3	0	0	0	1	0	0	0	5	3	3	3	1
1	29	6	3	3			3	1	3	1	0	0	0	0	0	0	0	0	0	1	1	1	1	3	4	1	3	0	0	1	0	0	0	0	0	0	3	0	0	0	0	0	1	0	5	3	3	3	3
1	19	6	5	3			3	1	2	1	1	0	0	0	0	0	0	0	0	1	0	0		3	1	1	2	0	0	0	0	0	1	0	0	0	2	0	1	0	1	1	0	0	1	1	1	1	2
1	23	6	2	1	1	2	3	3	3	1	0	0	0	0	0	1	0	0	0	1	0	0		5	3	1	3	0	0	0	0	0	1	0	0	0	3	0	1	0	1	1	0	1	1	3	1	3	1
1	22	6	1	3			3	1	2	1	0	0	0	0	0	0	0	0	0	0	0	0		2	4	1	3	1	0	0	0	0	0	0	0	0	3	0	1	0	0	0	0	0	5	3	2	2	1
1	25	6	1	3			3	3	2	1	0	0	0	0	0	0	0	0	0	1	0	0		3	1	1	2	0	0	0	0	1	0	0	0	0	2	0	0	0	0	0	1	0	5	2	1	2	2
1	19	6	3	3			3	1	2	1	0	0	0	0	0	0	0	0	0	1	0	0		2	4	2	1	0	1	0	0	0	0	0	0	0	3	0	1	0	0	0	0	0	1	2	2	2	2
1	20	6	4	3			3	3	1	0	0	0	0	0	0	0	0	0	0	0	0	0		2	3	2	3	0	1	0	0	0	0	0	0	0	1	0	0	0	1	0	0	0	1	3	2	3	1
1	20	6	1	3			3	3	2	1	0	0	0	0	0	0	0	0	0	0	0	0		5	4	1	3	0	0	0	0	0	0	1	0	0	3	0	0	0	0	0	0	1	5	3	2	3	1
1	23	6	3	1	1	1	3	1	2	0	0	0	0	0	0	0	0	0	0	0	0	1	3	1	4	2	1	0	0	0	0	1	0	0	0	0	1	0	1	0	0	0	0	0	5	2	2	3	1
1	18	6	1	1	1	2	3	1	2	1	0	0	0	0	0	0	0	0	0	1	0	0		1	4	1	3	0	0	0	0	0	1	0	0	0	3	0	0	0	1	0	0	0	2	2	3	3	3
1	22	6	1	3			2
1	21	6	1	1	0		3	1	2	1	1	0	0	0	0	0	0	0	0	0	0	0		3	5	1	3	0	0	0	0	0	0	1	0	0	3	0	0	0	0	0	1	0	1	3	3	3	2
1	30	6	1	3			3	1	3	1	1	0	1	0	0	1	0	0	0	0	0	1	1	2	3	1	2	0	0	0	0	0	1	0	0	0	3	0	0	0	0	0	1	0	5	3	3	3	3
0	20	7	1	3			2
1	21	5	1	3			3	1	2	1	0	0	0	0	0	0	0	0	0	0	0	0		1	5	1	1	0	0	0	0	0	1	0	0	0	3	0	0	0	0	0	1	0	5	3	1	1	2
1	17	6	4	3			3	1	2	1	1	0	0	1	0	0	0	0	0	0	0	0		1	3	1	1	0	0	0	0	0	1	0	0	0	3	0	0	0	0	0	1	1	5	3	2	2	3
1	23	6	1	1	0		3	3	2	1	1	0	0	0	0	0	0	0	0	0	0	0		5	4	2	1	0	0	0	0	0	1	0	0	0	1	0	0	0	0	0	0	1	1	2	2	2	1
1	20	6	1	3			3	3	3	1	0	1	0	0	0	0	0	0	0	0	0	0		5	4	1	1	0	0	0	0	0	1	0	0	0	3	0	1	0	1	0	0	0	5	2	2	3	2
1	17	6	4	3			3	3	2	0	0	0	0	0	0	0	0	0	0	0	0	0		5	4	1	3	0	1	0	0	0	0	0	0	0	3	0	0	1	0	0	1	1	1	3	3	3	1
0	23	6	1	3			3	3	1	1	0	1	0	0	0	0	0	0	0	0	0	0		5	4	1	3	0	0	0	0	0	0	1	0	0	1	0	1	0	0	0	0	0	5	3	3	3	1
1	21	6	4	3			3	2	1	0	0	0	0	0	0	0	0	0	0	0	0	0		5	4	1	1	0	1	0	0	0	0	0	0	0	1	0	0	0	0	0	0	0	1	3	2	2	2
1	18	6	1	3			3	3	2	1	0	0	0	0	0	0	0	0	0	0	0	0		2	4	1	2	0	1	0	0	0	0	0	0	0	2	0	0	0	0	0	1	0	2	3	1	3	3
1	19	6	1	3			3	2	2	0	0	0	0	0	0	0	0	0	0	0	0	0		2	4	2	1	0	0	0	0	0	1	0	0	0	1	0	0	0	0	1	0	0	1	2	1	2	2
[truncated: 3 more columns]
